# Supplementary material for: Novel AU-rich proximal UTR sequences (APS) enhance CXCL8 synthesis upon the induction of rpS6 phosphorylation
Source: PLoS Genet. 2019 Apr 10;15(4):e1008077. doi: 10.1371/journal.pgen.1008077 (PMC6476525; doi:10.1371/journal.pgen.1008077)
Supplement: S1 File — (XLS) [file pgen.1008077.s003.xls]

## Sheet: Figure 1
	A
	CXCL8 relative expression
	mRNA
		HL-60 Mac						HL-60 PMN						KHYG-1 NK						A549 EC
	NT	0.0564585	0.0739828	0.0704788				0.247129	0.585064	0.36942				Not detected	Not detected	Not detected				6.18135e-05	6.86278e-05	6.88965e-05
	LPS	0.208772	0.275476	0.252905				0.784584	1.47427	0.686184
	TNF	0.0746697	0.112917	0.101532				0.968171	0.852635	0.775572				Not detected	Not detected	Not detected				0.00031992	0.000270266	0.000395692
	Protein (ng/10^6 cells)
		HL-60 Mac						HL-60 PMN						KHYG-1 NK						A549 EC
	NT	51.7553	57.7068	65.1292				0.16048	0.16048	0.22116				Not detected	Not detected	Not detected				0.000209121	0.000123336	0.000150218
	LPS	337.202	371.704	383.528				89.209	85.7207	83.4894
	TNF	125.281	109.267	141.203				26.2716	16.2375	21.98				Not detected	Not detected	Not detected				0.00160925	0.00138218	0.00171064
	B
	mRNA
		CXCL8						IL-6
	A549 EC	3.18135e-05	3.86278e-05	3.88965e-05				4.99389e-07	8.77559e-07	6.83763e-07
	H1299 EC	3.80589e-06	1.01605e-05	4.7182e-06				1.64357e-07	1.40785e-07	1.87926e-07
	Protein (ng/10^6 cells)
		CXCL8						IL-6
	A549 EC	0.011	0.0275719	0.1002					1.14052	1.11103
	H1299 EC	0.180539	0.180539	0.22406				0.0391396	0.0170103	0.0170103
	C
	Replicate 1															Replicate 2
	HL-60 Mac			A549 EC			KHYG-1 NK			CXCL8 mRNA (%)						HL-60 Mac			A549 EC			KHYG-1 NK			CXCL8 mRNA (%)
	Fractions	A260		Fractions	A260		Fractions	A260		Fractions	HL-60 Mac	A549	KHYG-1			Fractions	A260		Fractions	A260		Fractions	A260		Fractions	HL-60 Mac	A549	KHYG-1
	0	1.2513		0	0.38176		0	2.07156		1	0.0883763	0.068169	19.5308			0	0.815976		0	0.993445		0	0.807352		1	0.00585069	0.000632162	0.12226
	0.00766283	4.94243		0.00766283	1.65171		0.00766283	6.44729		2	0.0374161	0.430353	11.3741			0.00766283	1.2988		0.00766283	4.97773		0.00766283	3.49618		2	0.0604893	0.400327	1.18484
	0.01341	8.44932		0.01341	9.66239		0.01341	3.06157		3	0.228955	4.19962	6.8575			0.01341	15.9142		0.01341	17.7288		0.01341	1.45509		3	1.42355	3.18049	3.211
	0.0210728	1.19976		0.0191571	9.67053		0.0210728	5.61685		4	2.41129	15.351	4.55573			0.0191571	15.9638		0.0191571	17.5739		0.0210728	0.906551		4	3.17368	15.8446	8.21363
	0.0287356	1.28102		0.0268199	9.66626		0.0287356	10.8226		5	1.21403	6.98177	3.22884			0.0268199	16.0166		0.0268199	17.4916		0.0287356	0.906562		5	0.674936	9.46487	4.78335
	0.0344828	1.23599		0.0344828	9.66216		0.0344828	2.06541		6	3.04506	6.75955	2.85011			0.0344828	16.0733		0.0344828	17.4831		0.0344828	0.906369		6	3.40146	11.0751	6.57969
	0.0421456	1.06882		0.0402299	9.66514		0.0421456	2.11405		7	4.85611	5.61879	3.92951			0.0421456	16.1138		0.0421456	17.4108		0.0421456	0.891177		7	7.77849	14.3793	5.41898
	0.0498084	1.36951		0.0478927	9.66724		0.0498084	2.15043		8	17.3052	12.8788	6.73191			0.0498084	16.1521		0.0498084	17.427		0.0498084	0.869224		8	11.8994	11.6257	9.83565
	0.0555556	8.98702		0.0555556	9.67119		0.0555556	2.61246		9	22.2614	13.4257	10.5879			0.0555556	16.1774		0.0555556	17.4782		0.0555556	0.846075		9	19.1529	9.84403	15.8677
	0.0632184	8.11168		0.0632184	9.66984		0.0632184	2.79442		10	20.4373	13.8671	8.48167			0.0632184	16.2143		0.0632184	17.5291		0.0632184	0.827588		10	23.3091	10.2621	15.0813
	0.0708812	8.91966		0.0708812	9.67384		0.0708812	2.45788		11	13.1756	8.69545	5.39273			0.0708812	16.2529		0.0708812	17.5882		0.0708812	0.817123		11	14.8544	6.40523	9.54462
	0.0785441	7.11733		0.0785441	9.67831		0.0785441	2.3275		12	8.16698	5.24252	6.29562			0.0785441	16.2822		0.0785441	17.6469		0.0785441	0.807517		12	7.15767	2.79449	7.20012
	0.0862069	8.41125		0.0842912	9.68437		0.0862069	2.11228		13	4.43767	3.63913	5.79315			0.0842912	16.2742		0.0842912	17.7199		0.0862069	0.859182		13	3.7222	1.57198	7.43683
	0.0938697	4.90627		0.091954	9.69121		0.0938697	2.39608		14	2.33454	2.84204	4.39039			0.091954	16.2877		0.091954	17.812		0.0938697	0.969446		14	3.38578	3.15123	5.52007
	0.0996169	1.47042		0.0996169	9.69708		0.0996169	2.44145								0.0996169	16.3253		0.0996169	17.7591		0.0996169	0.959968
	0.10728	2.11194		0.10728	9.69947		0.10728	2.16803								0.10728	16.3407		0.10728	17.7863		0.10728	0.713227
	0.114943	1.65028		0.113027	9.70664		0.114943	4.40998		RPL27 mRNA (%)						0.113027	16.361		0.113027	17.8065		0.114943	0.67601		RPL27 mRNA (%)
	0.122605	1.55058		0.12069	9.70925		0.122605	2.10379		Fractions	HL-60 Mac	A549	KHYG-1			0.122605	16.3766		0.122605	17.834		0.122605	0.770085		Fractions	HL-60 Mac	A549	KHYG-1
	0.128353	1.4755		0.128353	9.71296		0.128353	2.43571		1	0.0924896	0.0218361	0.0452231			0.128353	16.3767		0.128353	17.8681		0.128353	0.877656		1	0.0111707	2.31115e-07	0.0213504
	0.136015	1.38527		0.136015	9.72049		0.136015	2.79607		2	0.91728	5.22776	2.62662			0.136015	16.3832		0.136015	17.8889		0.136015	0.779747		2	5.58877	0.62062	2.3572
	0.143678	2.70717		0.141763	9.72587		0.143678	2.80431		3	8.18	4.63593	6.89972			0.143678	16.393		0.143678	17.9091		0.143678	0.61419		3	6.03155	5.78285	9.42879
	0.151341	11.2941		0.151341	9.73158		0.151341	3.56653		4	9.59379	6.61707	6.30518			0.151341	16.3834		0.151341	17.9205		0.151341	0.670131		4	8.52991	9.30785	9.12868
	0.159004	1.42671		0.157088	9.73482		0.159004	1.91699		5	3.62698	4.36564	3.48995			0.157088	16.3677		0.157088	17.9301		0.159004	0.782002		5	12.091	8.02841	3.08173
	0.166667	1.40898		0.164751	9.74283		0.166667	2.11728		6	25.3767	6.01901	9.71269			0.164751	16.3688		0.164751	17.9488		0.166667	0.773512		6	15.2337	9.20094	17.8404
	0.172414	1.42597		0.172414	9.74968		0.172414	2.40318		7	11.7841	7.63622	3.12359			0.172414	16.3641		0.172414	17.9655		0.172414	0.594811		7	9.95805	6.1836	7.03105
	0.180077	1.37037		0.180077	9.76193		0.180077	2.28781		8	10.4018	2.92721	5.59138			0.180077	16.3816		0.180077	17.9802		0.180077	0.644843		8	6.72343	8.33076	5.6978
	0.18774	1.32308		0.185824	9.76291		0.18774	3.62882		9	9.79538	11.8723	7.62043			0.185824	16.3791		0.185824	17.9963		0.18774	0.75929		9	8.70914	11.9184	8.45853
	0.195402	1.28276		0.193487	9.76896		0.195402	2.06402		10	8.68646	16.218	17.1073			0.195402	16.3563		0.193487	18.0153		0.195402	0.704621		10	10.0738	14.1407	9.25611
	0.201149	1.25447		0.201149	9.77519		0.201149	2.05032		11	4.64421	17.2221	15.2057			0.201149	16.335		0.201149	18.0331		0.201149	0.587795		11	7.58175	10.0221	11.4484
	0.208812	1.23321		0.208812	9.78354		0.208812	2.38329		12	3.89629	7.56597	11.7116			0.208812	16.3198		0.208812	18.0511		0.208812	0.662474		12	4.8317	6.94086	9.1498
	0.216475	1.2141		0.216475	9.78939		0.216475	2.31553		13	2.01219	6.24568	4.35661			0.216475	16.2966		0.216475	18.0665		0.216475	0.750607		13	2.48377	5.26019	3.98268
	0.224138	1.19685		0.222222	9.7985		0.224138	2.278		14	0.992245	3.42521	6.20403			0.224138	16.2863		0.224138	18.0854		0.224138	0.656598		14	2.15228	4.26274	3.11754
	0.231801	1.08465		0.229885	9.80878		0.231801	4.03262								0.229885	16.2838		0.229885	18.0968		0.231801	0.573811
	0.239464	1.02925		0.237548	9.81313		0.239464	1.89903								0.237548	16.2721		0.237548	18.1153		0.239464	0.650005
	0.245211	1.37602		0.245211	9.81884		0.245211	2.26638		ACTB mRNA (%)						0.245211	16.2641		0.245211	18.1326		0.245211	0.732603		ACTB mRNA (%)
	0.252874	1.31075		0.250958	9.82758		0.252874	2.46022		Fractions	HL-60 Mac	A549	KHYG-1			0.252874	16.2444		0.252874	18.1461		0.252874	0.656208		Fractions	HL-60 Mac	A549	KHYG-1
	0.260536	1.27039		0.258621	9.83366		0.260536	2.35278		1	0.698894	0.039039	0.00541836			0.258621	16.2278		0.258621	18.1556		0.260536	0.55886		1	0.0228685	0.042052	0.00229577
	0.266284	1.24385		0.266284	9.84152		0.266284	3.33585		2	0.243695	0.542511	0.0754713			0.266284	16.1963		0.266284	18.1775		0.266284	0.63002		2	0.945733	0.78367	0.049487
	0.273946	1.22528		0.273946	9.85064		0.273946	1.78334		3	4.28654	2.87665	1.53553			0.273946	16.1886		0.273946	18.1832		0.273946	0.712831		3	3.81806	4.13623	1.55818
	0.281609	1.20739		0.279693	9.85716		0.281609	2.13111		4	2.35079	1.75856	1.97987			0.281609	16.188		0.281609	18.2024		0.281609	0.570883		4	1.14566	5.68956	5.00439
	0.289272	1.19154		0.287356	9.86727		0.289272	2.35976		5	0.435219	0.707626	0.641152			0.289272	16.1684		0.289272	18.2163		0.289272	0.591944		5	0.481688	2.2579	0.481807
	0.296935	1.17723		0.295019	9.87107		0.296935	2.19523		6	0.943752	1.88043	1.37752			0.295019	16.1562		0.295019	18.2364		0.296935	0.681032		6	1.23642	4.43311	0.759538
	0.304598	1.15408		0.302682	9.8747		0.304598	3.12019		7	2.12355	1.62946	1.2823			0.302682	16.1885		0.302682	18.2584		0.304598	0.72229		7	2.73746	3.6008	1.08162
	0.310345	0.986023		0.310345	9.87937		0.310345	2.54127		8	4.28654	3.92963	2.74868			0.310345	16.1926		0.310345	18.2757		0.310345	0.696046		8	3.22546	5.16339	1.20569
	0.318008	0.930296		0.318008	9.8812		0.318008	3.23411		9	5.82859	3.89348	1.77203			0.318008	16.2076		0.318008	18.2678		0.318008	1.98807		9	3.94358	4.81761	3.48187
	0.32567	6.23379		0.323755	9.88019		0.32567	3.4091		10	3.95354	4.28034	3.50336			0.323755	16.1834		0.323755	18.2734		0.32567	1.27012		10	5.60289	4.31188	3.34776
	0.333333	2.3469		0.331418	9.87528		0.333333	2.76109		11	6.18946	7.26548	7.68514			0.331418	16.1967		0.331418	18.2983		0.333333	8.25696		11	9.12298	4.72938	5.30197
	0.339081	1.06261		0.339081	9.87163		0.339081	8.09578		12	14.6532	14.4306	24.4552			0.339081	16.1825		0.339081	18.3184		0.339081	18.2872		12	22.9885	19.9962	20.7714
	0.346743	1.5824		0.346743	9.8605		0.346743	38.6811		13	35.5016	36.8704	28.0268			0.346743	16.212		0.346743	18.3323		0.346743	18.3715		13	28.6972	28.1485	29.9232
	0.354406	2.05698		0.35249	9.85604		0.354406	37.5782		14	18.5046	19.8958	24.9115			0.354406	16.2207		0.354406	18.355		0.354406	18.4805		14	16.0315	11.8898	27.0307
	0.362069	2.19243		0.362069	9.85053		0.362069	37.4792								0.362069	16.2165		0.362069	18.3706		0.362069	18.5516
	0.369732	1.88919		0.367816	9.85115		0.367816	37.3289								0.367816	16.2158		0.367816	18.3932		0.367816	18.603
	0.377395	1.33641		0.375479	9.84515		0.377395	37.0772								0.375479	16.2326		0.375479	18.4158		0.377395	18.6308
	0.383142	2.39343		0.383142	9.84622		0.383142	36.7425								0.383142	16.2523		0.383142	18.4383		0.383142	18.6459
	0.390805	19.4199		0.390805	9.84579		0.390805	36.5462								0.390805	16.2691		0.390805	18.4682		0.390805	18.6675
	0.398467	22.7957		0.396552	9.8445		0.398467	36.5112								0.396552	16.2667		0.396552	18.495		0.398467	18.683
	0.40613	22.8476		0.404215	9.85047		0.40613	36.5762								0.404215	16.2667		0.404215	18.5227		0.40613	18.7037
	0.411877	22.8882		0.411877	9.85347		0.411877	36.7112								0.411877	16.2868		0.411877	18.5525		0.411877	18.7216
	0.41954	22.9216		0.41954	9.85519		0.41954	36.8032								0.41954	16.2958		0.41954	18.5847		0.41954	18.7349
	0.427203	22.9631		0.425287	9.85721		0.427203	36.9243								0.427203	16.3074		0.427203	18.6095		0.427203	18.7522
	0.434866	22.9769		0.43295	9.87174		0.434866	37.0389								0.43295	16.339		0.434866	18.6392		0.434866	18.7664
	0.442529	22.9886		0.440613	9.88322		0.440613	37.1349								0.440613	16.3638		0.440613	18.6759		0.440613	18.773
	0.448276	23.0193		0.448276	9.88919		0.448276	37.2264								0.448276	16.3785		0.448276	18.7069		0.448276	18.7743
	0.455939	23.0394		0.455939	9.8953		0.455939	37.324								0.455939	16.3791		0.455939	18.7473		0.455939	18.7813
	0.463601	23.0612		0.461686	9.90228		0.463601	37.4019								0.461686	16.3834		0.463601	18.7857		0.463601	18.7818
	0.471264	23.0764		0.469349	9.92049		0.471264	37.4671								0.469349	16.4019		0.469349	18.8272		0.471264	18.7935
	0.477011	23.0925		0.477011	9.9329		0.477011	37.5432								0.477011	16.4108		0.477011	18.8649		0.477011	18.7998
	0.484674	23.1323		0.484674	9.93937		0.484674	37.6104								0.484674	16.4246		0.484674	18.9007		0.484674	18.8025
	0.492337	23.145		0.490421	9.93941		0.492337	37.6751								0.492337	16.4334		0.490421	18.9354		0.492337	18.8153
	0.5	23.1701		0.498084	9.95145		0.5	37.7398								0.5	16.4382		0.5	18.9734		0.5	18.8118
	0.505747	23.2105		0.505747	9.96769		0.505747	37.7942								0.505747	16.4527		0.505747	19.0113		0.505747	18.8238
	0.515326	23.2323		0.51341	9.97093		0.51341	37.835								0.51341	16.4655		0.51341	19.0537		0.51341	18.8237
	0.521073	23.2489		0.521073	9.97575		0.521073	37.9102								0.521073	16.4811		0.521073	19.0972		0.521073	18.8392
	0.528736	23.2679		0.528736	9.98229		0.528736	37.9415								0.528736	16.4727		0.528736	19.1384		0.528736	18.8461
	0.536399	23.2938		0.534483	9.99854		0.536399	37.9883								0.534483	16.4858		0.534483	19.1732		0.536399	18.8511
	0.544061	23.3202		0.542146	10.01		0.544061	38.0334								0.542146	16.4823		0.542146	19.2063		0.544061	18.8557
	0.549808	23.3506		0.549808	10.0203		0.549808	38.0782								0.549808	16.4852		0.549808	19.2366		0.549808	18.8606
	0.557471	23.3862		0.557471	10.0261		0.557471	38.1164								0.557471	16.4866		0.557471	19.2666		0.557471	18.8672
	0.565134	23.3963		0.563218	10.0377		0.565134	38.1592								0.565134	16.4902		0.565134	19.2962		0.565134	18.8637
	0.572797	23.4281		0.570881	10.0426		0.572797	38.2099								0.572797	16.5025		0.572797	19.3246		0.572797	18.867
	0.578544	23.4487		0.578544	10.0526		0.578544	38.2436								0.578544	16.5065		0.578544	19.3548		0.578544	18.8722
	0.588123	23.4767		0.586207	10.0603		0.586207	38.2763								0.586207	16.5182		0.586207	19.3843		0.586207	18.8764
	0.59387	23.4837		0.59387	10.0687		0.59387	38.3013								0.59387	16.5189		0.59387	19.4104		0.59387	18.8807
	0.601533	23.495		0.601533	10.0754		0.601533	38.3456								0.601533	16.522		0.601533	19.429		0.601533	18.8853
	0.609195	23.5213		0.60728	10.0777		0.609195	38.3878								0.60728	16.5244		0.60728	19.4489		0.609195	18.8917
	0.616858	23.5463		0.614943	10.0862		0.616858	38.4195								0.614943	16.5286		0.614943	19.4673		0.616858	18.9033
	0.622605	23.5653		0.622605	10.0966		0.622605	38.4429								0.622605	16.5359		0.622605	19.4862		0.622605	18.9102
	0.630268	23.6		0.630268	10.1091		0.630268	38.4765								0.630268	16.5317		0.630268	19.5019		0.630268	18.9152
	0.637931	23.6144		0.636015	10.1212		0.637931	38.5067								0.636015	16.5239		0.636015	19.5113		0.637931	18.9212
	0.645594	23.6305		0.643678	10.1256		0.645594	38.5413								0.645594	16.5201		0.645594	19.5207		0.645594	18.9295
	0.651341	23.6682		0.651341	10.1256		0.651341	38.5765								0.651341	16.5127		0.651341	19.525		0.651341	18.9368
	0.659004	23.716		0.657088	10.1308		0.659004	38.6106								0.659004	16.5139		0.659004	19.5399		0.659004	18.9485
	0.666667	23.7455		0.666667	10.136		0.666667	38.653								0.666667	16.5086		0.666667	19.5506		0.666667	18.9511
	0.67433	23.7721		0.672414	10.1408		0.67433	38.6971								0.672414	16.5023		0.672414	19.5523		0.67433	18.9614
	0.681992	23.7861		0.680077	10.1466		0.681992	38.741								0.680077	16.4879		0.680077	19.5453		0.681992	18.9746
	0.687739	23.8202		0.687739	10.1458		0.687739	38.8012								0.687739	16.4763		0.687739	19.5467		0.687739	18.9844
	0.695402	23.8596		0.695402	10.1477		0.695402	38.8603								0.695402	16.472		0.695402	19.5489		0.695402	18.9995
	0.703065	23.8755		0.701149	10.1518		0.703065	38.9307								0.701149	16.4617		0.701149	19.5508		0.703065	19.0154
	0.710728	23.9068		0.708812	10.1513		0.710728	39.0068								0.710728	16.4489		0.710728	19.5371		0.710728	19.0301
	0.716475	23.9251		0.716475	10.15		0.716475	39.0825								0.716475	16.4317		0.716475	19.5335		0.716475	19.0494
	0.724138	23.9508		0.724138	10.1479		0.724138	39.1663								0.724138	16.4165		0.724138	19.5163		0.724138	19.0658
	0.731801	24.0014		0.729885	10.148		0.731801	39.2414								0.731801	16.4053		0.731801	19.5064		0.731801	19.0827
	0.739464	24.044		0.739464	10.1582		0.739464	39.3377								0.739464	16.388		0.739464	19.4927		0.739464	19.0986
	0.747127	24.0943		0.745211	10.1607		0.747127	39.4304								0.745211	16.3716		0.745211	19.4704		0.747127	19.1221
	0.754789	24.1469		0.752873	10.1581		0.754789	39.5339								0.752873	16.3395		0.752873	19.4538		0.754789	19.1329
	0.760536	24.206		0.760536	10.1539		0.760536	39.635								0.760536	16.3143		0.760536	19.4384		0.760536	19.1352
	0.768199	24.2815		0.768199	10.1496		0.768199	39.7272								0.768199	16.2885		0.768199	19.4132		0.768199	19.1399
	0.775862	24.3554		0.773946	10.149		0.775862	39.8329								0.773946	16.2662		0.773946	19.3914		0.775862	19.1393
	0.783525	24.4221		0.781609	10.1479		0.783525	39.9276								0.783525	16.2406		0.781609	19.3722		0.783525	19.1311
	0.789272	24.4967		0.789272	10.1444		0.789272	40.0204								0.789272	16.2054		0.789272	19.3417		0.789272	19.1199
	0.796935	24.566		0.796935	10.135		0.796935	40.1074								0.796935	16.1675		0.796935	19.3048		0.796935	19.1197
	0.804598	24.6615		0.802682	10.1288		0.804598	40.2132								0.804598	16.1387		0.804598	19.2717		0.804598	19.113
	0.812261	24.7389		0.812261	10.1346		0.812261	40.3169								0.812261	16.1154		0.812261	19.2352		0.812261	19.1149
	0.819923	24.8009		0.818008	10.1367		0.819923	40.4134								0.818008	16.0708		0.818008	19.1893		0.819923	19.1123
	0.827586	24.8716		0.82567	10.1236		0.827586	40.4991								0.82567	16.0189		0.82567	19.1559		0.827586	19.1172
	0.833333	24.9365		0.833333	10.116		0.833333	40.5785								0.833333	15.9716		0.833333	19.1214		0.833333	19.1254
	0.840996	25.0328		0.839081	10.1103		0.840996	40.6509								0.840996	15.9334		0.840996	19.085		0.840996	19.1358
	0.848659	25.1116		0.846743	10.106		0.848659	40.7286								0.846743	15.8949		0.846743	19.0343		0.848659	19.1504
	0.854406	25.187		0.854406	10.1072		0.854406	40.8117								0.854406	15.842		0.854406	18.9909		0.854406	19.1601
	0.862069	25.2635		0.862069	10.1013		0.862069	40.8762								0.862069	15.7867		0.862069	18.9432		0.862069	19.1725
	0.869732	25.3368		0.867816	10.0882		0.869732	40.9391								0.869732	15.7205		0.869732	18.8941		0.869732	19.1858
	0.877395	25.4137		0.877395	10.0765		0.877395	40.9923								0.877395	15.6668		0.877395	18.8455		0.877395	19.2067
	0.885057	25.4818		0.883142	10.0765		0.883142	41.0313								0.883142	15.6116		0.883142	18.7895		0.883142	19.2183
	0.89272	25.5448		0.890805	10.0744		0.89272	41.0733								0.890805	15.5534		0.890805	18.7345		0.89272	19.2299
	0.898467	25.6198		0.898467	10.0609		0.898467	41.0973								0.898467	15.4817		0.898467	18.6719		0.898467	19.2472
	0.90613	25.6707		0.90613	10.0388		0.90613	41.1181								0.90613	15.3946		0.90613	18.6096		0.90613	19.2634
	0.913793	25.7316		0.911877	10.0232		0.913793	41.135								0.911877	15.3261		0.911877	18.5433		0.913793	19.2787
	0.921456	25.7672		0.91954	10.0237		0.921456	41.1418								0.91954	15.2603		0.91954	18.4733		0.921456	19.2932
	0.927203	25.8166		0.927203	10.0173		0.927203	41.1382								0.927203	15.187		0.927203	18.4017		0.927203	19.2986
	0.934866	25.8707		0.934866	10.0068		0.934866	41.1294								0.934866	15.0999		0.934866	18.3227		0.934866	19.3111
	0.942529	25.9234		0.940613	9.98754		0.942529	41.1186								0.942529	15.0035		0.942529	18.2486		0.942529	19.3272
	0.950192	25.9745		0.948276	9.96991		0.950192	41.0892								0.950192	14.9227		0.950192	18.1725		0.950192	19.3418
	0.957854	26.0043		0.955939	9.95944		0.955939	41.0597								0.955939	14.8513		0.955939	18.0943		0.955939	19.3426
	0.965517	26.0434		0.963601	9.94797		0.963601	41.0184								0.963601	14.7741		0.963601	18.0069		0.963601	19.3539
	0.971264	26.0672		0.971264	9.92775		0.971264	40.9663								0.971264	14.674		0.971264	17.916		0.971264	19.3684
	0.978927	26.095		0.978927	9.90756		0.978927	40.9089								0.978927	14.5847		0.978927	17.8239		0.978927	19.3766
	0.98659	26.131		0.984674	9.89176		0.98659	40.8385								0.984674	14.5004		0.984674	17.733		0.98659	19.3928
	0.994253	26.1578		0.992337	9.87873		0.994253	40.777								0.992337	14.4048		0.992337	17.6356		0.994253	19.3986
	1	26.1803		1	9.86501		1	40.701								1	14.307		1	17.54		1	19.3984
	1.00766	26.19		1.00766	9.84307		1.00766	40.6165								1.00766	14.1972		1.00766	17.4362		1.00766	19.4082
	1.01533	26.2165		1.01341	9.82005		1.01533	40.5179								1.01533	14.0835		1.01533	17.3274		1.01533	19.4074
	1.02299	26.219		1.02107	9.7994		1.02299	40.4268								1.02299	13.9737		1.02299	17.2158		1.02299	19.4057
	1.03065	26.2177		1.02874	9.78493		1.02874	40.3287								1.02874	13.8638		1.02874	17.099		1.02874	19.4062
	1.03831	26.2464		1.0364	9.77141		1.0364	40.2228								1.0364	13.7494		1.0364	16.9708		1.0364	19.398
	1.04406	26.2255		1.04406	9.7455		1.04406	40.1148								1.04406	13.6301		1.04406	16.8408		1.04406	19.3918
	1.05172	26.2208		1.04981	9.71927		1.05172	39.9852								1.04981	13.5013		1.04981	16.7121		1.05172	19.3941
	1.05939	26.2433		1.05747	9.69695		1.05939	39.8549								1.05747	13.3762		1.05747	16.5793		1.05939	19.3829
	1.06513	26.2169		1.06513	9.67696		1.06513	39.7301								1.06513	13.2538		1.06513	16.4464		1.06513	19.3633
	1.0728	26.2057		1.0728	9.65575		1.0728	39.5938								1.0728	13.126		1.0728	16.3		1.0728	19.3411
	1.08046	26.1893		1.07854	9.61781		1.08046	39.4763								1.07854	12.9948		1.08046	16.1486		1.08046	19.323
	1.08812	26.1662		1.08621	9.58929		1.08812	39.3387								1.08812	12.8567		1.08812	16.0113		1.08812	19.3011
	1.09387	26.1511		1.09387	9.55958		1.09387	39.174								1.09387	12.7239		1.09387	15.8662		1.09387	19.2864
	1.10345	26.1313		1.10153	9.53173		1.10153	39.0212								1.10153	12.5906		1.10153	15.7173		1.10153	19.2629
	1.10919	26.1066		1.10919	9.49666		1.10919	38.8557								1.10919	12.4604		1.10919	15.5511		1.10919	19.2375
	1.11686	26.0789		1.11686	9.45687		1.11686	38.6886								1.11686	12.323		1.11686	15.3879		1.11686	19.2098
	1.12452	26.0503		1.12261	9.42027		1.12452	38.5091								1.12261	12.1759		1.12261	15.2257		1.12452	19.1795
	1.13218	26.0101		1.13027	9.38118		1.13218	38.3401								1.13027	12.0348		1.13027	15.0612		1.13218	19.1439
	1.13793	25.9709		1.13793	9.33902		1.13793	38.1695								1.13793	11.8945		1.13793	14.9129		1.13793	19.1198
	1.14559	25.9241		1.14559	9.29211		1.14559	37.983								1.14559	11.7563		1.14559	14.7449		1.14559	19.0755
	1.15326	25.8806		1.15134	9.23891		1.15326	37.798								1.15134	11.6121		1.15134	14.5734		1.15326	19.0371
	1.16092	25.8256		1.159	9.18779		1.16092	37.6047								1.16092	11.4627		1.16092	14.4121		1.16092	18.9956
	1.16667	25.7772		1.16667	9.13694		1.16667	37.4188								1.16667	11.3179		1.16667	14.2406		1.16667	18.9624
	1.17624	25.7031		1.17433	9.08293		1.17433	37.2103								1.17433	11.1687		1.17433	14.0664		1.17433	18.9148
	1.18199	25.6381		1.18199	9.02192		1.18199	37.0043								1.18199	11.0371		1.18199	13.8927		1.18199	18.8626
	1.18965	25.5695		1.18965	8.96422		1.18965	36.8011								1.18965	10.8932		1.18965	13.7291		1.18965	18.8141
	1.19732	25.5067		1.1954	8.89957		1.19732	36.5981								1.1954	10.7246		1.1954	13.555		1.19732	18.7597
	1.20498	25.4261		1.20307	8.84196		1.20498	36.3919								1.20307	10.5713		1.20307	13.3763		1.20498	18.7023
	1.21073	25.3465		1.21073	8.78307		1.21073	36.1912								1.21073	10.4208		1.21073	13.2014		1.21073	18.6415
	1.21839	25.2633		1.21839	8.71359		1.21839	35.9714								1.21839	10.27		1.21839	13.0278		1.21839	18.5805
	1.22605	25.1644		1.22414	8.64429		1.22605	35.7438								1.22605	10.122		1.22605	12.8366		1.22605	18.5074
	1.23372	25.0724		1.2318	8.57757		1.23372	35.5289								1.2318	9.96727		1.23372	12.6502		1.23372	18.4321
	1.23946	24.9672		1.23946	8.51048		1.23946	35.3062								1.23946	9.80615		1.23946	12.4713		1.23946	18.3602
	1.24713	24.8691		1.24713	8.44351		1.24713	35.0699								1.24713	9.66093		1.24713	12.2995		1.24713	18.287
	1.25479	24.7599		1.25479	8.36784		1.25479	34.8397								1.25479	9.50386		1.25479	12.1196		1.25479	18.2034
	1.26245	24.6436		1.26054	8.28113		1.26245	34.5978								1.26054	9.3402		1.26054	11.9397		1.26245	18.1079
	1.27012	24.5297		1.2682	8.20028		1.27012	34.3545								1.2682	9.1907		1.2682	11.7606		1.27012	18.0103
	1.27586	24.4054		1.27586	8.1217		1.27586	34.1188								1.27586	9.02418		1.27586	11.5735		1.27586	17.9191
	1.28353	24.2602		1.28353	8.04302		1.28353	33.8688								1.28353	8.87432		1.28353	11.3987		1.28353	17.8238
	1.29119	24.0991		1.28927	7.94514		1.29119	33.5649								1.28927	8.7169		1.28927	11.2341		1.29119	17.7083
	1.52874	17.082		1.29885	7.86249		1.29885	33.2771								1.29885	8.56786		1.29885	11.0289		1.29885	17.6076
	1.53831	16.8388		1.3046	7.75374		1.30651	32.9999								1.30651	8.35676		1.30651	10.8442		1.30651	17.4751
	1.54406	16.5983		1.31609	7.68174		1.31418	32.7017								1.31609	8.20706		1.31609	10.6384		1.31418	17.3616
	1.55172	16.3474		1.32376	7.60363		1.32184	32.4454								1.32376	8.06496		1.32184	10.4666		1.32184	17.2448
	1.55939	16.1054		1.3295	7.50214		1.3295	32.1833								1.33142	7.93068		1.3295	10.3049		1.3295	17.1294
	1.56705	15.8663		1.33716	7.40204		1.33716	31.9108								1.33908	7.79041		1.33716	10.1185		1.33716	17.0128
	1.5728	15.6154		1.34483	7.3167		1.34483	31.6106								1.34483	7.63895		1.34483	9.95369		1.34483	16.8979
	1.58046	15.3699		1.35249	7.23949		1.35058	31.3425								1.35249	7.49181		1.35058	9.78465		1.35058	16.7758
	1.58812	15.124		1.35824	7.15352		1.35824	31.0976								1.36015	7.35525		1.35824	9.61863		1.35824	16.6548
	1.59579	14.8931		1.3659	7.05152		1.3659	30.8279								1.36782	7.24314		1.3659	9.46024		1.3659	16.5184
	1.60345	14.6567		1.37356	6.95742		1.37356	30.5501								1.37356	7.11981		1.37356	9.30169		1.37356	16.3853
	1.61111	14.413		1.38123	6.87168		1.37931	30.2969								1.38123	6.97778		1.37931	9.12635		1.37931	16.231
	1.61686	14.1888		1.38697	6.80325		1.38697	30.0221								1.38889	6.83404		1.38697	8.9617		1.38697	16.0943
	1.62452	13.96		1.39655	6.72548		1.39464	29.7573								1.39655	6.70756		1.39464	8.79909		1.39464	15.9645
	1.63218	13.7356		1.4023	6.61788		1.4023	29.4736								1.4023	6.57482		1.4023	8.6504		1.4023	15.8262
	1.63985	13.4946		1.40996	6.50436		1.40996	29.1627								1.41188	6.47053		1.40996	8.49922		1.40996	15.6896
	1.64559	13.2668		1.41762	6.42072		1.41571	28.8932								1.41762	6.34085		1.41571	8.31669		1.41571	15.5397
	1.65326	13.0522		1.42529	6.35351		1.42337	28.6299								1.42529	6.20073		1.42337	8.15864		1.42337	15.3887
	1.66092	12.8326		1.43103	6.27725		1.43103	28.337								1.43295	6.07535		1.43103	8.0215		1.43103	15.237
	1.66858	12.5932		1.4387	6.17466		1.4387	28.0652								1.44061	5.95804		1.4387	7.87232		1.4387	15.08
	1.67624	12.3776		1.44636	6.06255		1.44444	27.7706								1.44636	5.84699		1.44444	7.72875		1.44444	14.9302
	1.68199	12.1516		1.45402	5.96848		1.45211	27.4886								1.45402	5.72222		1.45211	7.57971		1.45211	14.7761
	1.68965	11.9259		1.45977	5.88575		1.45977	27.204								1.46169	5.56898		1.45977	7.43475		1.45977	14.6184
	1.69732	11.7172		1.46935	5.80086		1.46743	26.921								1.46935	5.4405		1.46743	7.30832		1.46743	14.4566
	1.70498	11.4899		1.4751	5.69142		1.4751	26.6385								1.4751	5.35334		1.4751	7.17399		1.4751	14.2996
	1.71073	11.2929		1.48276	5.58586		1.48276	26.3341								1.48467	5.27446		1.48276	7.04317		1.48276	14.143
	1.71839	11.0825		1.49042	5.51182		1.48851	26.0578								1.49042	5.17184		1.48851	6.90342		1.48851	13.9859
	1.72605	10.8752		1.49808	5.44042		1.49617	25.7806								1.49808	5.05545		1.49617	6.77175		1.49617	13.824
	1.73372	10.6832		1.50383	5.35971		1.50383	25.5116								1.50575	4.9462		1.50383	6.654		1.50383	13.6593
	1.74138	10.4778		1.51149	5.26529		1.51149	25.2248								1.51341	4.86815		1.51149	6.53688		1.51149	13.5057
	1.74904	10.292		1.51916	5.16909		1.51724	24.9494								1.51916	4.79578		1.51724	6.41307		1.51724	13.3515
	1.75479	10.0895		1.5249	5.08887		1.5249	24.6951								1.52682	4.70375		1.5249	6.28011		1.5249	13.1981
	1.76245	9.90391		1.53257	5.01554		1.53257	24.4255								1.53448	4.60437		1.53257	6.161		1.53257	13.039
	1.77012	9.72747		1.54023	4.9403		1.54023	24.1519								1.54215	4.51475		1.54023	6.05076		1.54023	12.8775
	1.77778	9.54341		1.54789	4.85358		1.54789	23.8821								1.54789	4.44452		1.54789	5.94142		1.54789	12.7131
	1.78353	9.35862		1.55556	4.76893		1.55556	23.6011								1.55556	4.36708		1.55556	5.83153		1.55556	12.551
	1.79119	9.18105		1.56322	4.69334		1.5613	23.3319								1.56322	4.28208		1.5613	5.70927		1.5613	12.3906
	1.79885	9.01427		1.56897	4.62746		1.56897	23.0635								1.57088	4.19402		1.56897	5.60762		1.56897	12.2252
	1.80651	8.83961		1.57663	4.55468		1.57663	22.7877								1.57854	4.11238		1.57663	5.51244		1.57663	12.0605
	1.81418	8.67132		1.58429	4.46307		1.58429	22.5167								1.58429	4.04781		1.58238	5.40119		1.58429	11.8953
	1.82184	8.49465		1.59195	4.37985		1.59004	22.2462								1.59195	3.98899		1.59004	5.30122		1.59004	11.734
	1.82759	8.3173		1.5977	4.31562		1.5977	21.9819								1.59962	3.90499		1.5977	5.18469		1.5977	11.5756
	1.83525	8.17052		1.60536	4.26255		1.60536	21.7181								1.60728	3.82764		1.60536	5.09389		1.60536	11.4065
	1.84291	8.01175		1.61303	4.19361		1.61303	21.4464								1.61303	3.75619		1.61303	5.00335		1.61303	11.2444
	1.85058	7.85939		1.62069	4.11105		1.62069	21.1816								1.62069	3.69021		1.62069	4.90931		1.62069	11.0797
	1.85632	7.69937		1.62835	4.02603		1.62644	20.9108								1.62835	3.62612		1.62644	4.81411		1.62644	10.9117
	1.86399	7.53903		1.63601	3.96159		1.6341	20.6575								1.63601	3.55057		1.6341	4.71777		1.6341	10.7463
	1.87165	7.39792		1.64176	3.90479		1.64176	20.3884								1.64368	3.48515		1.64176	4.63905		1.64176	10.5728
	1.87931	7.25703		1.64942	3.82786		1.64942	20.1176								1.65134	3.42053		1.64942	4.56403		1.64942	10.4037
	1.88697	7.10031		1.65709	3.75013		1.65517	19.8565								1.65709	3.36062		1.65517	4.48065		1.65517	10.2356
	1.89272	6.95669		1.66475	3.68825		1.66284	19.5798								1.66475	3.29435		1.66284	4.38692		1.66284	10.0771
	1.90038	6.83699		1.6705	3.64716		1.6705	19.3184								1.67241	3.23101		1.6705	4.30059		1.6705	9.91966
	1.90805	6.70123		1.67816	3.59696		1.67816	19.0535								1.68008	3.17824		1.67816	4.23159		1.67816	9.75944
	1.91571	6.56993		1.68582	3.5324		1.68582	18.8022								1.68582	3.11778		1.68582	4.15519		1.68582	9.59958
	1.92146	6.44025		1.69349	3.46207		1.69349	18.5424								1.69349	3.06941		1.69349	4.08022		1.69349	9.43969
	1.92912	6.32327		1.70115	3.40501		1.69923	18.2837								1.70115	3.01955		1.69923	4.00179		1.69923	9.28267
	1.93678	6.20263		1.70881	3.35839		1.7069	18.0195								1.70881	2.9618		1.7069	3.92233		1.7069	9.1373
	1.94444	6.08186		1.71456	3.30981		1.71456	17.7763								1.71647	2.91126		1.71456	3.85999		1.71456	8.98031
	1.95211	5.97835		1.72222	3.24429		1.72222	17.5268								1.72222	2.8652		1.72222	3.78855		1.72222	8.81899
	1.95977	5.86514		1.72988	3.17545		1.72797	17.2593								1.72988	2.81617		1.72797	3.71932		1.72797	8.67284
	1.96552	5.76511		1.73563	3.11917		1.73563	17.0094								1.73755	2.76345		1.73563	3.65762		1.73563	8.53777
	1.97318	5.64831		1.7433	3.07987		1.7433	16.7596								1.74521	2.71608		1.7433	3.58814		1.7433	8.40333
	1.98084	5.54576		1.75096	3.04093		1.75096	16.5148								1.75096	2.67036		1.75096	3.53302		1.75096	8.27584
	1.98851	5.44332		1.75862	2.99314		1.75862	16.2597								1.75862	2.62903		1.75862	3.47237		1.75862	8.14105
	1.99425	5.34462		1.76628	2.93369		1.76628	16.0051								1.76628	2.59062		1.76628	3.40547		1.76628	8.00122
	2.00192	5.23796		1.77395	2.87596		1.77203	15.7465								1.77395	2.5522		1.77203	3.35319		1.77203	7.88707
	2.00958	5.13804		1.77969	2.83222		1.77969	15.5094								1.78161	2.50001		1.77969	3.28876		1.77969	7.77556
	2.01724	5.05336		1.78736	2.79208		1.78736	15.2898								1.78927	2.45961		1.78736	3.23716		1.78736	7.65317
	2.02299	4.96784		1.79502	2.75374		1.7931	15.0177								1.79502	2.42339		1.7931	3.17689		1.7931	7.52587
	2.03257	4.86815		1.80268	2.70401		1.80077	14.7725								1.80268	2.39215		1.80077	3.12062		1.80077	7.40228
	2.03831	4.7788		1.80843	2.6509		1.80843	14.5281								1.81035	2.35383		1.80843	3.06816		1.80843	7.2724
	2.04598	4.69427		1.81609	2.60694		1.81609	14.3022								1.81801	2.30436		1.81609	3.01493		1.81609	7.14756
	2.05364	4.61572		1.82376	2.56401		1.82376	14.0929								1.82376	2.26472		1.82184	2.96418		1.82376	7.00732
	2.05939	4.52294		1.83142	2.52558		1.83142	13.8691								1.83142	2.22811		1.83142	2.91552		1.83142	6.86039
	2.06705	4.42899		1.83908	2.47744		1.83716	13.6276								1.83908	2.19745		1.83716	2.86902		1.83716	6.73081
	2.07471	4.34319		1.84674	2.43084		1.84483	13.3925								1.84674	2.16031		1.84483	2.82155		1.84483	6.61366
	2.08238	4.26503		1.85249	2.39516		1.85249	13.1574								1.85441	2.11844		1.85249	2.77068		1.85249	6.50404
	2.08812	4.1909		1.86015	2.36596		1.86015	12.9328								1.86207	2.08282		1.86015	2.71881		1.86015	6.38572
	2.09578	4.11338		1.86782	2.33924		1.8659	12.7209								1.86782	2.05598		1.8659	2.67319		1.8659	6.26671
	2.10345	4.03395		1.87548	2.29752		1.87356	12.5334								1.87548	2.03002		1.87356	2.62869		1.87356	6.15646
	2.11111	3.96386		1.88123	2.24967		1.88123	12.3129								1.88314	2.00207		1.88123	2.58734		1.88123	6.0459
	2.11877	3.89637		1.88889	2.20712		1.88889	12.0711								1.89081	1.96606		1.88889	2.54589		1.88889	5.94056
	2.12644	3.82821		1.89655	2.1782		1.89464	11.8622								1.89655	1.93164		1.89464	2.50417		1.89464	5.83906
	2.13218	3.76083		1.90421	2.15107		1.90421	11.6505								1.90421	1.90644		1.90421	2.46247		1.90421	5.73703
	2.13985	3.69453		1.90996	2.11518		1.90996	11.4595								1.91188	1.87877		1.90996	2.41707		1.90996	5.64399
	2.14751	3.6294		1.91762	2.06873		1.91762	11.2699								1.91954	1.85424		1.91762	2.37694		1.91762	5.55463
	2.15517	3.56626		1.92529	2.03372		1.92529	11.0783								1.9272	1.82272		1.92529	2.33425		1.92529	5.46166
	2.16092	3.51038		1.93295	2.01278		1.93295	10.8822								1.93295	1.79281		1.93295	2.30128		1.93295	5.36199
	2.16858	3.4574		1.94061	1.98672		1.9387	10.6966								1.94061	1.76744		1.9387	2.26567		1.9387	5.25841
	2.17625	3.40499		1.94636	1.95578		1.94636	10.5131								1.94828	1.74927		1.94636	2.22205		1.94636	5.16993
	2.18391	3.35044		1.95402	1.91855		1.95402	10.324								1.95594	1.7312		1.95402	2.20002		1.95402	5.08578
	2.19157	3.29679		1.96169	1.88691		1.96169	10.1528								1.96169	1.70039		1.96169	2.16251		1.96169	5.00448
	2.19923	3.2453		1.96935	1.8662		1.96935	9.98159								1.96935	1.66504		1.96743	2.11981		1.96935	4.92159
	2.20498	3.19778		1.9751	1.85158		1.9751	9.82469								1.97701	1.64328		1.9751	2.08386		1.9751	4.84357
	2.21264	3.14946		1.98467	1.82359		1.98276	9.66049								1.98467	1.62908		1.98276	2.05102		1.98276	4.77403
	2.22031	3.10194		1.99042	1.78468		1.99042	9.49308								1.99042	1.60963		1.99042	2.02031		1.99042	4.69547
	2.22797	3.054		1.99808	1.75415		1.99808	9.33372								2	1.57906		1.99808	1.97949		1.99808	4.61209
	2.23372	3.00285		2.00575	1.7372		2.00383	9.16254								2.00575	1.55183		2.00383	1.94699		2.00383	4.521
	2.24138	2.95271		2.01341	1.71877		2.01149	9.01543								2.01341	1.52819		2.01149	1.92088		2.01149	4.44003
	2.24904	2.90439		2.01916	1.68636		2.01916	8.88122								2.02107	1.50233		2.01916	1.89902		2.01916	4.37306
	2.25671	2.85285		2.02682	1.64642		2.02682	8.73307								2.02874	1.48098		2.02682	1.8678		2.02682	4.30905
	2.26437	2.79953		2.03448	1.61784		2.03257	8.57685								2.03448	1.45679		2.03257	1.83524		2.03257	4.24034
	2.27012	2.75206		2.04215	1.60142		2.04023	8.43198								2.04215	1.43725		2.04023	1.80834		2.04023	4.17216
	2.27778	2.70883		2.04789	1.58734		2.04789	8.29513								2.04981	1.41762		2.04789	1.77582		2.04789	4.10894
	2.28544	2.67268		2.05747	1.57211		2.05556	8.15418								2.05747	1.40098		2.05556	1.75282		2.05556	4.05476
	2.2931	2.62702		2.06322	1.54541		2.06322	8.02373								2.06322	1.38621		2.06322	1.73243		2.06322	3.9967
	2.30077	2.58118		2.07088	1.51959		2.07088	7.88369								2.0728	1.37638		2.07088	1.70183		2.07088	3.92558
	2.30843	2.52595		2.07854	1.50195		2.07663	7.74714								2.07854	1.36228		2.07663	1.6765		2.07663	3.85468
	2.31801	2.48453		2.08621	1.48568		2.08429	7.61899								2.08621	1.34501		2.08429	1.64802		2.08429	3.78788
	2.32567	2.45315		2.09195	1.45858		2.09195	7.49711								2.09387	1.32731		2.09195	1.61884		2.09195	3.73973
	2.33142	2.41887		2.09962	1.43669		2.09962	7.38715								2.10153	1.30878		2.09962	1.60505		2.09962	3.69394
	2.33908	2.37809		2.10728	1.41772		2.10536	7.25638								2.10728	1.29671		2.10536	1.57798		2.10536	3.6452
	2.34674	2.33239		2.11494	1.40362		2.11303	7.13636								2.11494	1.27911		2.11303	1.55842		2.11303	3.58434
	2.35441	2.29946		2.12069	1.38877		2.12069	7.01614								2.12261	1.26656		2.12069	1.53804		2.12069	3.51504
	2.36015	2.26851		2.12835	1.36613		2.12835	6.90412								2.12835	1.25914		2.12835	1.51916		2.12835	3.46079
	2.36782	2.24207		2.13601	1.33926		2.13601	6.80197								2.13601	1.2425		2.13601	1.50201		2.13601	3.41578
	2.37548	2.20528		2.14368	1.32374		2.14368	6.69792								2.14368	1.2227		2.14368	1.47688		2.14368	3.37491
	2.38314	2.17446		2.15134	1.31599		2.14942	6.58695								2.15134	1.20365		2.14942	1.4511		2.14942	3.33052
	2.3908	2.14844		2.15709	1.30333		2.15709	6.47971								2.159	1.18819		2.15709	1.43035		2.15709	3.27632
	2.39655	2.1218		2.16475	1.2855		2.16475	6.38809								2.16667	1.18009		2.16475	1.41366		2.16475	3.22219
	2.40422	2.08967		2.17241	1.2665		2.17241	6.28737								2.17241	1.16534		2.1705	1.39275		2.17241	3.17038
	2.41188	2.05301		2.18008	1.25168		2.17816	6.20087								2.18008	1.14793		2.17816	1.37304		2.17816	3.12731
	2.41954	2.02278		2.18582	1.23862		2.18582	6.10319								2.18774	1.13221		2.18582	1.35364		2.18582	3.0825
	2.42529	1.98897		2.19349	1.22265		2.19349	5.99737								2.1954	1.12071		2.19349	1.33924		2.19349	3.01782
	2.43295	1.95125		2.20115	1.20148		2.20115	5.90697								2.20115	1.1092		2.20115	1.32816		2.20115	2.94288
	2.44061	1.90786		2.20881	1.18305		2.20881	5.79261								2.20881	1.09248		2.20881	1.30592		2.20881	2.89136
	2.44828	1.87051		2.21647	1.17466		2.21456	5.6989								2.21647	1.0798		2.21456	1.2893		2.21456	2.84909
	2.45594	1.84244		2.22414	1.16389		2.22222	5.60154								2.22414	1.07284		2.22222	1.27186		2.22222	2.81328
	2.4636	1.80722		2.22988	1.14658		2.22988	5.49454								2.2318	1.06504		2.22988	1.25355		2.22988	2.76628
	2.46935	1.77657		2.23755	1.13053		2.23755	5.39994								2.23946	1.05563		2.23755	1.23795		2.23755	2.7203
	2.47701	1.75543		2.24521	1.11654		2.24329	5.30771								2.24521	1.04371		2.24329	1.22315		2.24329	2.68398
	2.48467	1.73235		2.25287	1.10466		2.25096	5.23689								2.25287	1.03406		2.25096	1.20692		2.25096	2.65287
	2.49234	1.71064		2.25862	1.09505		2.25862	5.15828								2.26054	1.01847		2.25862	1.19646		2.25862	2.6213
	2.49808	1.6914		2.26628	1.08232		2.26628	5.06737								2.2682	1.01072		2.26628	1.18109		2.26628	2.58196
	2.50575	1.66641		2.27395	1.06405		2.27395	4.99357								2.27395	1.00307		2.27395	1.16332		2.27395	2.53739
	2.51341	1.64024		2.28161	1.04596		2.28161	4.91435								2.28161	0.993428		2.28161	1.15122		2.28161	2.49905
	2.52107	1.61659		2.28927	1.03367		2.28736	4.8396								2.28927	0.977531		2.28736	1.13163		2.28736	2.46094
	2.52874	1.58854		2.29693	1.0257		2.29693	4.76729								2.29693	0.967105		2.29693	1.1174		2.29693	2.44404
	2.5364	1.562		2.3046	1.01021		2.3046	4.66609								2.3046	0.96465		2.3046	1.10466		2.3046	2.39086
	2.54215	1.54248		2.31226	0.995777		2.31226	4.59455								2.31226	0.9612		2.31226	1.08429		2.31226	2.33595
	2.54981	1.51898		2.32184	0.984604		2.31992	4.52532								2.32184	0.949663		2.31992	1.07778		2.31992	2.30461
	2.55747	1.48611		2.32759	0.974661		2.32759	4.4698								2.32759	0.935284		2.32759	1.06281		2.32759	2.28716
	2.56513	1.46287		2.33525	0.965399		2.33525	4.40333								2.33717	0.919268		2.33525	1.053		2.33525	2.25984
	2.57088	1.44084		2.34291	0.958062		2.34291	4.33442								2.34291	0.91158		2.34291	1.03634		2.34291	2.22191
	2.57854	1.41862		2.35058	0.94531		2.35058	4.27765								2.35058	0.909835		2.35058	1.02077		2.35058	2.19033
	2.58621	1.39537		2.35632	0.930448		2.35632	4.19985								2.35824	0.900168		2.35632	1.01283		2.35632	2.1677
	2.59387	1.37892		2.36399	0.923035		2.36399	4.14572								2.3659	0.882151		2.36399	0.998567		2.36399	2.14481
	2.60153	1.36299		2.37165	0.917913		2.37165	4.08391								2.37165	0.869744		2.37165	0.99227		2.37165	2.10925
	2.60728	1.34288		2.37931	0.908006		2.37931	4.01262								2.37931	0.859485		2.37931	0.978956		2.37931	2.07316
	2.61494	1.32868		2.38506	0.894019		2.38506	3.96074								2.38697	0.853216		2.38506	0.965873		2.38506	2.0444
	2.62261	1.31319		2.39272	0.882938		2.39272	3.89715								2.39464	0.848322		2.39272	0.955207		2.39272	2.01842
	2.63027	1.29126		2.40038	0.874433		2.40038	3.83979								2.40038	0.838195		2.40038	0.942582		2.40038	1.99672
	2.63601	1.27881		2.40805	0.866176		2.40805	3.75457								2.40996	0.824808		2.40805	0.933141		2.40805	1.9703
	2.64368	1.27061		2.41571	0.857562		2.41571	3.68682								2.41571	0.820847		2.41379	0.923058		2.41571	1.93534
	2.65134	1.25618		2.42337	0.848634		2.42337	3.63173								2.42337	0.818101		2.42337	0.911523		2.42337	1.90479
	2.659	1.23709		2.42912	0.838497		2.42912	3.57572								2.43104	0.812724		2.42912	0.904474		2.42912	1.88224
	2.66667	1.22085		2.43678	0.828221		2.43678	3.5202								2.4387	0.804047		2.43678	0.892948		2.43678	1.8604
	2.67433	1.20962		2.44444	0.819723		2.44444	3.47411								2.44444	0.794199		2.44444	0.885181		2.44444	1.83748
	2.68008	1.19869		2.45019	0.814498		2.45211	3.42019								2.45211	0.788999		2.45211	0.87727		2.45211	1.81172
	2.68774	1.18329		2.45785	0.803869		2.45785	3.3655								2.45977	0.789261		2.45785	0.859417		2.45785	1.78636
	2.6954	1.16706		2.46552	0.793441		2.46552	3.3269								2.46552	0.783616		2.46552	0.854091		2.46552	1.76539
	2.70307	1.15396		2.47318	0.785493		2.47318	3.2888								2.47318	0.77461		2.47318	0.84664		2.47318	1.74495
	2.70881	1.14227		2.48084	0.778801		2.48084	3.23593								2.48084	0.766525		2.47893	0.840178		2.48084	1.71972
	2.71647	1.13051		2.48851	0.771741		2.48659	3.18276								2.48851	0.75778		2.48851	0.827074		2.48659	1.69283
	2.72414	1.11924		2.49425	0.764802		2.49425	3.14225								2.49617	0.756162		2.49425	0.816285		2.49425	1.66898
	2.7318	1.10741		2.50192	0.756946		2.50192	3.10026								2.50383	0.754802		2.50192	0.816051		2.50192	1.65022
	2.73946	1.09284		2.50958	0.749999		2.50958	3.05727								2.50958	0.747983		2.50958	0.811005		2.50958	1.63683
	2.74713	1.07942		2.51724	0.745034		2.51724	3.01552								2.51724	0.735708		2.51724	0.800771		2.51724	1.61667
	2.75287	1.0712		2.52299	0.740709		2.52299	2.97686								2.5249	0.731661		2.52299	0.792785		2.52299	1.59156
	2.76054	1.0644		2.53065	0.735145		2.53065	2.92939								2.53257	0.734407		2.53065	0.784901		2.53065	1.57615
	2.7682	1.04919		2.53831	0.729241		2.53831	2.88863								2.53831	0.730843		2.53831	0.780045		2.53831	1.55662
	2.77395	1.03214		2.54598	0.72401		2.54598	2.8609								2.54598	0.719233		2.54598	0.771328		2.54598	1.53705
	2.78161	1.02442		2.55364	0.720468		2.55172	2.81469								2.55364	0.707148		2.55172	0.76575		2.55172	1.51979
	2.78927	1.01897		2.5613	0.717354		2.55939	2.77368								2.5613	0.701885		2.55939	0.761958		2.55939	1.49708
	2.79693	1.00918		2.56705	0.712951		2.56705	2.73813								2.56896	0.70174		2.56705	0.760564		2.56705	1.47698
	2.8046	0.994745		2.57471	0.707105		2.57471	2.69926								2.57663	0.697846		2.57471	0.756903		2.57471	1.46387
	2.81226	0.982428		2.58238	0.703279		2.58238	2.65823								2.58238	0.692022		2.58238	0.75014		2.58238	1.45037
	2.81801	0.97553		2.59004	0.699724		2.59004	2.62765								2.59004	0.686643		2.59004	0.74061		2.59004	1.43015
	2.82567	0.963373		2.59578	0.695926		2.59578	2.59485								2.5977	0.680691		2.59578	0.735004		2.59578	1.41373
	2.83333	0.955714		2.60345	0.691571		2.60345	2.54471								2.60536	0.681459		2.60345	0.733481		2.60345	1.39748
	2.841	0.949662		2.61111	0.689424		2.61111	2.52194								2.61111	0.682453		2.61111	0.736229		2.61111	1.38545
	2.84674	0.941366		2.61877	0.687565		2.61877	2.49743								2.61877	0.680538		2.61877	0.734168		2.61877	1.37114
	2.85441	0.930252		2.62644	0.6853		2.62452	2.46582								2.62644	0.678591		2.62452	0.732199		2.62452	1.35254
	2.86207	0.920295		2.63218	0.683028		2.6341	2.43151								2.6341	0.67906		2.63218	0.727849		2.6341	1.32976
	2.86973	0.918844		2.63985	0.681111		2.63985	2.40651								2.64176	0.683568		2.63985	0.72291		2.63985	1.31413
	2.87739	0.913867		2.64751	0.679337		2.64751	2.37748								2.64751	0.68277		2.64751	0.723259		2.64751	1.30323
	2.88506	0.898501		2.65517	0.677636		2.65517	2.35652								2.65517	0.682146		2.65517	0.720482		2.65517	1.29236
	2.8908	0.886318		2.66092	0.676172		2.66283	2.32963								2.66283	0.679159		2.66283	0.720104		2.66283	1.27636
	2.89847	0.884405		2.66858	0.676703		2.66858	2.29526								2.6705	0.679957		2.66858	0.719925		2.66858	1.25555
	2.90613	0.885927		2.67625	0.678567		2.67625	2.2599								2.67625	0.689222		2.67625	0.721591		2.67625	1.23997
	2.91379	0.87833		2.68391	0.678489		2.68391	2.24105								2.68391	0.689539		2.68391	0.723236		2.68391	1.22701
	2.91954	0.865821		2.69157	0.678726		2.68966	2.2256								2.69157	0.68706		2.68966	0.719727		2.68966	1.21379
	2.9272	0.859434		2.69923	0.68125		2.69732	2.1992								2.69923	0.685097		2.69732	0.718484		2.69732	1.20074
	2.93487	0.857451		2.70498	0.682993		2.70498	2.1713								2.7069	0.689758		2.70498	0.717902		2.70498	1.1884
	2.94253	0.855497		2.71264	0.684172		2.71264	2.1457								2.71456	0.694843		2.71264	0.720743		2.71264	1.17416
	2.94828	0.852145		2.72031	0.685597		2.72031	2.11795								2.72031	0.691033		2.72031	0.72355		2.72031	1.16133
	2.95785	0.845374		2.72797	0.688786		2.72797	2.09774								2.72797	0.691215		2.72797	0.725714		2.72797	1.1494
	2.9636	0.835023		2.73372	0.69267		2.73372	2.08185								2.73563	0.695194		2.73372	0.72643		2.73372	1.13983
	2.97126	0.83402		2.74138	0.695887		2.74138	2.06417								2.74329	0.701994		2.74138	0.726711		2.74138	1.12324
	2.97893	0.833584		2.74904	0.698837		2.74904	2.03207								2.74904	0.706497		2.74904	0.72968		2.74904	1.10598
	2.98467	0.83039		2.75671	0.702275		2.75671	2.00955								2.75671	0.704489		2.75671	0.733568		2.75671	1.09693
	2.99234	0.822736		2.76437	0.706595		2.76245	1.99714								2.76437	0.706027		2.76245	0.731996		2.76245	1.0879
	3	0.818905		2.77203	0.710865		2.77012	1.96898								2.77203	0.712357		2.77012	0.731986		2.77012	1.07691
	3.00766	0.814068		2.77778	0.715214		2.77778	1.94747								2.77969	0.718935		2.77778	0.731895		2.77778	1.06441
	3.01341	0.813937		2.78544	0.718981		2.78544	1.92619								2.78736	0.722808		2.78544	0.735963		2.78544	1.05436
	3.02107	0.817345		2.7931	0.723278		2.7931	1.90281								2.7931	0.72532		2.7931	0.741911		2.7931	1.04438
	3.02874	0.809757		2.80077	0.72847		2.80077	1.87929								2.80077	0.730166		2.80077	0.7433		2.80077	1.03262
	3.0364	0.803806		2.80651	0.73375		2.80651	1.86413								2.80843	0.738878		2.80651	0.745323		2.80651	1.0246
	3.04406	0.806355		2.81418	0.73864		2.81418	1.85667								2.81609	0.747356		2.81418	0.745032		2.81418	1.01313
	3.05172	0.810198		2.82184	0.743809		2.82184	1.83352								2.82184	0.750615		2.82184	0.747722		2.82184	0.995869
	3.05747	0.809253		2.8295	0.749365		2.8295	1.80481								2.8295	0.753408		2.8295	0.752236		2.8295	0.98345
	3.06513	0.802441		2.83525	0.753947		2.83525	1.7875								2.83717	0.754384		2.83525	0.749944		2.83525	0.977886
	3.0728	0.79879		2.84291	0.758655		2.84291	1.77087								2.84291	0.760239		2.84291	0.753953		2.84291	0.971711
	3.08046	0.803684		2.85058	0.763517		2.85058	1.75486								2.85249	0.766051		2.85058	0.754515		2.85058	0.958924
	3.08621	0.808247		2.85824	0.769169		2.85824	1.72968								2.85824	0.77248		2.85824	0.759305		2.85824	0.947756
	3.09387	0.812149		2.8659	0.774109		2.8659	1.70604								2.8659	0.780064		2.8659	0.764117		2.8659	0.939199
	3.10153	0.809928		2.87165	0.779068		2.87165	1.70222								2.87356	0.786431		2.87165	0.760578		2.87165	0.93579
	3.1092	0.807601		2.87931	0.783317		2.87931	1.67742								2.88123	0.788588		2.87931	0.763537		2.87931	0.927407
	3.11686	0.812658		2.88697	0.788735		2.88697	1.66006								2.88697	0.793299		2.88697	0.761631		2.88697	0.915456
	3.12452	0.817762		2.89464	0.794155		2.89464	1.65306								2.89464	0.799798		2.89464	0.767327		2.89464	0.905603
	3.13027	0.817265		2.90038	0.799337		2.90038	1.62667								2.9023	0.804661		2.90038	0.767699		2.90038	0.899115
	3.13793	0.817055		2.90996	0.804181		2.90805	1.604								2.90996	0.807868		2.90805	0.769578		2.90805	0.894288
	3.14559	0.821872		2.91571	0.808977		2.91571	1.60195								2.91571	0.806326		2.91571	0.772487		2.91571	0.888978
	3.15326	0.828385		2.92337	0.814236		2.92337	1.60219								2.92529	0.810543		2.92337	0.77366		2.92337	0.882024
	3.159	0.832622		2.93104	0.818863		2.93104	1.58269								2.93104	0.813101		2.92912	0.774785		2.93104	0.87334
	3.16667	0.832243		2.9387	0.822932		2.9387	1.56337								2.9387	0.818923		2.9387	0.776085		2.9387	0.870197
	3.17433	0.833188		2.94444	0.827618		2.94444	1.54743								2.94636	0.824409		2.94444	0.776348		2.94444	0.86697
	3.18199	0.833593		2.95211	0.831705		2.95211	1.5379								2.95402	0.827098		2.95211	0.775561		2.95211	0.864125
	3.18966	0.83812		2.95977	0.835259		2.95977	1.52713								2.95977	0.825964		2.95977	0.775695		2.95977	0.859838
	3.1954	0.840557		2.96743	0.838781		2.96743	1.5106								2.96743	0.827858		2.96743	0.777159		2.96743	0.85295
	3.20307	0.84353		2.97318	0.842302		2.97318	1.48964								2.9751	0.833345		2.97318	0.778404		2.97318	0.849451
	3.21073	0.846375		2.98276	0.846047		2.98084	1.47383								2.98276	0.839587		2.98084	0.780126		2.98084	0.847477
	3.21839	0.851595		2.98851	0.849128		2.98851	1.46203								2.98851	0.84229		2.98851	0.781259		2.98851	0.846616
	3.22414	0.858099		2.99617	0.85191		2.99617	1.45632								2.99808	0.844054		2.99617	0.78001		2.99617	0.83963
	3.2318	0.861507		3.00383	0.854877		3.00383	1.44234								3.00383	0.849116		3.00383	0.77764		3.00383	0.837254
	3.23946	0.867141		3.01149	0.857347		3.01149	1.42571								3.01149	0.85251		3.01149	0.779799		3.01149	0.837449
	3.24713	0.866593		3.01724	0.859763		3.01724	1.41154								3.01916	0.851449		3.01724	0.779159		3.01724	0.834409
	3.25479	0.866496		3.0249	0.861673		3.0249	1.40619								3.0249	0.849585		3.0249	0.7807		3.0249	0.832099
	3.26245	0.868781		3.03257	0.863778		3.03257	1.40264								3.03257	0.85017		3.03257	0.779415		3.03257	0.830867
	3.2682	0.872154		3.03831	0.865777		3.04023	1.3918								3.04023	0.854399		3.04023	0.776911		3.04023	0.827699
	3.27586	0.877504		3.04598	0.867458		3.04598	1.37214								3.04789	0.859387		3.04598	0.778092		3.04598	0.827312
	3.28353	0.879783		3.05364	0.869055		3.05364	1.36141								3.05364	0.863654		3.05364	0.777553		3.05364	0.826573
	3.29119	0.880165		3.0613	0.870089		3.0613	1.359								3.0613	0.862379		3.0613	0.779176		3.0613	0.826666
	3.29885	0.878617		3.06896	0.871461		3.06896	1.35728								3.06896	0.862424		3.06705	0.774481		3.06896	0.826283
	3.30651	0.882365		3.07663	0.872782		3.07471	1.34442								3.07663	0.866606		3.07471	0.771694		3.07471	0.824526
	3.31418	0.887028		3.08238	0.873559		3.08238	1.32896								3.08429	0.874835		3.08238	0.772251		3.08238	0.824896
	3.32184	0.889622		3.09004	0.873808		3.09004	1.31845								3.09195	0.868278		3.09004	0.770201		3.09004	0.827855
	3.3295	0.893962		3.0977	0.87408		3.0977	1.31673								3.0977	0.863504		3.0977	0.770757		3.0977	0.829256
	3.33717	0.90042		3.10536	0.875319		3.10536	1.31163								3.10536	0.862652		3.10536	0.766786		3.10536	0.829825
	3.34483	0.905284		3.11111	0.876251		3.11111	1.30202								3.11303	0.87003		3.11111	0.765583		3.11111	0.827816
	3.35058	0.909355		3.11877	0.875954		3.11877	1.29028								3.12069	0.869253		3.11877	0.765087		3.11877	0.830698
	3.35824	0.91276		3.12644	0.875131		3.12644	1.28574								3.12644	0.860703		3.12644	0.761107		3.12644	0.834713
	3.3659	0.911167		3.1341	0.874167		3.1341	1.27996								3.1341	0.859169		3.1341	0.759744		3.1341	0.837059
	3.37356	0.90974		3.14176	0.873522		3.13985	1.27394								3.14176	0.862161		3.13985	0.754756		3.13985	0.836379
	3.37931	0.914261		3.14942	0.873197		3.14751	1.26575								3.14942	0.864631		3.14751	0.751149		3.14751	0.838503
	3.38697	0.918809		3.15517	0.87182		3.15517	1.25369								3.15709	0.863086		3.15517	0.750402		3.15517	0.842016
	3.39464	0.919756		3.16283	0.870666		3.16283	1.24795								3.16475	0.862728		3.16283	0.748949		3.16283	0.845322
	3.4023	0.921701		3.1705	0.869133		3.1705	1.24548								3.1705	0.867739		3.1705	0.746112		3.1705	0.847588
	3.40996	0.921846		3.17816	0.867904		3.17816	1.24053								3.17816	0.872376		3.17816	0.738929		3.17816	0.846659
	3.41762	0.923048		3.18391	0.866913		3.18391	1.23038								3.18582	0.872414		3.18391	0.735628		3.18391	0.849968
	3.42337	0.926175		3.19157	0.864594		3.19157	1.22361								3.19349	0.87288		3.19157	0.734976		3.19157	0.853241
	3.43104	0.925766		3.19923	0.862061		3.19923	1.21954								3.19923	0.86841		3.19923	0.730975		3.19923	0.855973
	3.4387	0.925358		3.2069	0.860045		3.2069	1.21822								3.2069	0.865028		3.2069	0.725871		3.2069	0.85676
	3.44636	0.925248		3.21456	0.858585		3.21264	1.21307								3.21456	0.863469		3.21264	0.720067		3.21264	0.85814
	3.45211	0.925627		3.22031	0.856408		3.22031	1.20111								3.22222	0.862315		3.22031	0.717119		3.22031	0.858925
	3.45977	0.926314		3.22797	0.852972		3.22797	1.19195								3.22988	0.861149		3.22797	0.715209		3.22797	0.861767
	3.46743	0.925076		3.23563	0.849493		3.23563	1.19095								3.23563	0.858918		3.23563	0.709854		3.23563	0.863447
	3.4751	0.924117		3.24329	0.847287		3.24329	1.19017								3.24329	0.856126		3.24329	0.702841		3.24329	0.86694
	3.48276	0.922874		3.24904	0.844421		3.25096	1.18702								3.25096	0.855614		3.25096	0.697072		3.25096	0.873845
	3.48851	0.923007		3.25671	0.840843		3.25671	1.17309								3.25862	0.853798		3.25671	0.693585		3.25671	0.874606
	3.49617	0.925153		3.26437	0.836488		3.26437	1.16351								3.26437	0.8487		3.26437	0.691004		3.26437	0.877926
	3.50383	0.924993		3.27203	0.833107		3.27203	1.16002								3.27203	0.842189		3.27203	0.685961		3.27203	0.878651
	3.51149	0.923267		3.27969	0.830976		3.27778	1.16089								3.27969	0.837376		3.27778	0.680011		3.27778	0.883535
	3.51724	0.923794		3.28736	0.827694		3.28544	1.15481								3.28736	0.839537		3.28544	0.673125		3.28544	0.887051
	3.5249	0.927504		3.2931	0.82177		3.2931	1.14538								3.29502	0.839123		3.2931	0.668936		3.2931	0.886929
	3.53257	0.930435		3.30268	0.816812		3.30268	1.13559								3.30268	0.834717		3.30077	0.664208		3.30268	0.888764
	3.54023	0.932321		3.31034	0.812354		3.30843	1.13382								3.31034	0.830398		3.30843	0.658201		3.30843	0.892814
	3.54598	0.931445		3.31801	0.808638		3.31801	1.13298								3.31992	0.827373		3.31992	0.646746		3.31801	0.896042
	3.55556	0.931004		3.32567	0.804241		3.32567	1.13101								3.32567	0.825337		3.32567	0.641554		3.32567	0.895744
	3.5613	0.930515		3.33333	0.798759		3.33333	1.12259								3.33525	0.820505		3.33333	0.638218		3.33333	0.899036
	3.56896	0.927782		3.341	0.793901		3.341	1.11434								3.341	0.817487		3.341	0.633467		3.341	0.901648
	3.57663	0.925218		3.34674	0.789999		3.34866	1.1048								3.34866	0.81299		3.34866	0.628341		3.34866	0.904996
	3.58429	0.92264		3.35441	0.785948		3.35441	1.10249								3.35632	0.812032		3.35441	0.620989		3.35441	0.906042
	3.59004	0.921446		3.36207	0.780787		3.36207	1.10175								3.36207	0.812232		3.36207	0.61284		3.36207	0.905824
	3.5977	0.921707		3.36973	0.774714		3.36973	1.09394								3.36973	0.808159		3.36973	0.608649		3.36973	0.905391
	3.60536	0.918412		3.37548	0.768701		3.37739	1.08458								3.37739	0.800761		3.37739	0.603011		3.37739	0.907939
	3.61303	0.915362		3.38314	0.763789		3.38314	1.07966								3.38506	0.794831		3.38506	0.594926		3.38314	0.910149
	3.61877	0.913808		3.3908	0.759099		3.3908	1.07755								3.3908	0.794929		3.3908	0.590582		3.3908	0.911717
	3.62835	0.911774		3.39847	0.753246		3.39847	1.08086								3.39847	0.794159		3.39847	0.584351		3.39847	0.915302
	3.6341	0.908031		3.40613	0.747899		3.40422	1.07551								3.40613	0.789207		3.40613	0.581764		3.40422	0.911291
	3.64176	0.906122		3.41379	0.742259		3.41379	1.06344								3.41379	0.783778		3.41379	0.575562		3.41379	0.910513
	3.64942	0.906679		3.41954	0.736788		3.41954	1.05567								3.42146	0.778913		3.41954	0.567277		3.41954	0.911537
	3.65709	0.905621		3.4272	0.731606		3.4272	1.05485								3.42912	0.77598		3.4272	0.562902		3.4272	0.913377
	3.66283	0.898682		3.43487	0.725931		3.43487	1.056								3.43487	0.774309		3.43487	0.555984		3.43487	0.912416
	3.6705	0.895339		3.44253	0.720411		3.44253	1.05073								3.44253	0.769007		3.44253	0.550573		3.44253	0.913101
	3.67816	0.891158		3.44828	0.715165		3.44828	1.03944								3.45019	0.762237		3.45019	0.547005		3.44828	0.912825
	3.68582	0.887458		3.45594	0.709603		3.45594	1.03625								3.45785	0.75712		3.45785	0.543322		3.45594	0.912384
	3.69349	0.884426		3.4636	0.704952		3.4636	1.031								3.4636	0.752301		3.4636	0.540025		3.4636	0.91226
	3.69923	0.882309		3.47126	0.6996		3.47126	1.03321								3.47126	0.74832		3.47126	0.533885		3.47126	0.912187
	3.7069	0.879156		3.47893	0.693812		3.47701	1.02479								3.47893	0.743849		3.47893	0.526147		3.47701	0.911118
	3.71456	0.877513		3.48659	0.687592		3.48467	1.01571								3.48659	0.73995		3.48659	0.520994		3.48467	0.911402
	3.72222	0.874099		3.49234	0.681429		3.49234	1.01003								3.49425	0.734608		3.49234	0.516813		3.49234	0.911759
	3.72797	0.870324		3.5	0.675964		3.5	1.01613								3.50192	0.730294		3.5	0.510287		3.5	0.910365
	3.73563	0.866271		3.50766	0.671114		3.50766	1.0153								3.50766	0.725601		3.50766	0.505034		3.50766	0.910102
	3.74329	0.86302		3.51533	0.666161		3.51533	1.0058								3.51533	0.720767		3.51533	0.50056		3.51533	0.907334
	3.75096	0.859201		3.52107	0.660188		3.52107	0.999442								3.52299	0.71706		3.52107	0.497627		3.52107	0.906108
	3.75671	0.854703		3.52874	0.653948		3.52874	0.99389								3.53065	0.711763		3.53065	0.494233		3.52874	0.905019
	3.76437	0.85147		3.5364	0.648366		3.5364	0.991783								3.5364	0.708071		3.5364	0.490417		3.5364	0.903103
	3.77203	0.848344		3.54406	0.643409		3.54406	0.990564								3.54406	0.706147		3.54406	0.482871		3.54406	0.901218
	3.77969	0.844657		3.55172	0.638077		3.54981	0.985189								3.55172	0.704423		3.55172	0.478276		3.54981	0.899054
	3.78736	0.840892		3.55747	0.631793		3.55939	0.979351								3.55939	0.702068		3.55939	0.476308		3.55939	0.89647
	3.79502	0.836234		3.56513	0.625754		3.56513	0.979928								3.56705	0.695937		3.56513	0.472454		3.56513	0.894187
	3.80077	0.831796		3.5728	0.620775		3.5728	0.97903								3.5728	0.688816		3.5728	0.468527		3.5728	0.893285
	3.80843	0.82695		3.58046	0.615684		3.58046	0.975244								3.58046	0.682916		3.58046	0.466726		3.58046	0.889464
	3.81609	0.821505		3.58621	0.610893		3.58621	0.967501								3.58812	0.681978		3.58621	0.463208		3.58621	0.887115
	3.82375	0.818041		3.59387	0.605248		3.59387	0.96258								3.59578	0.679947		3.59578	0.461846		3.59387	0.884046
	3.8295	0.811728		3.60153	0.599044		3.60153	0.959703								3.60153	0.673304		3.60153	0.460207		3.60153	0.881438
	3.83717	0.807166		3.6092	0.59419		3.6092	0.962131								3.6092	0.668252		3.6092	0.460021		3.6092	0.879597
	3.84483	0.805748		3.61686	0.590576		3.61494	0.958978								3.61686	0.664961		3.61686	0.456907		3.61494	0.876345
	3.85249	0.797692		3.62452	0.586706		3.62261	0.952956								3.62452	0.662054		3.62452	0.454351		3.62261	0.872617
	3.86015	0.792887		3.63027	0.581847		3.63027	0.947157								3.63218	0.658404		3.63027	0.454698		3.63027	0.871543
	3.86782	0.789115		3.63793	0.576346		3.63793	0.943234								3.63985	0.650875		3.63793	0.454548		3.63793	0.870452
	3.87356	0.783794		3.64559	0.57241		3.64559	0.939192								3.64559	0.645419		3.64559	0.457312		3.64559	0.86728
	3.88123	0.779344		3.65326	0.568931		3.65326	0.938679								3.65326	0.639867		3.65326	0.457114		3.65326	0.863907
	3.88889	0.775942		3.659	0.565542		3.659	0.930076								3.66092	0.636378		3.659	0.458033		3.659	0.86045
	3.89464	0.77186		3.66667	0.560504		3.66667	0.927046								3.66858	0.632204		3.66667	0.459568		3.66667	0.859228
	3.9023	0.76685		3.67433	0.555361		3.67433	0.92747								3.67433	0.625807		3.67433	0.460665		3.67433	0.858232
	3.90996	0.763955		3.68199	0.550956		3.68199	0.927273								3.68199	0.61872		3.68199	0.463731		3.68199	0.854381
	3.91762	0.758439		3.68774	0.54782		3.68774	0.923414								3.68966	0.614146		3.68966	0.467463		3.68774	0.851222
	3.92529	0.753737		3.69732	0.545062		3.6954	0.91951								3.69732	0.612468		3.69732	0.471496		3.6954	0.847017
	3.93295	0.750297		3.70307	0.542015		3.70307	0.914984								3.70498	0.610226		3.70307	0.478104		3.70307	0.846753
	3.9387	0.747342		3.71073	0.538398		3.71073	0.914195								3.71264	0.60659		3.71073	0.484872		3.71073	0.844674
	3.94636	0.744597		3.71839	0.536105		3.71839	0.913967								3.71839	0.604076		3.71839	0.489967		3.71839	0.840332
	3.95402	0.740346		3.72605	0.534299		3.72605	0.911515								3.72605	0.602977		3.72605	0.495017		3.72605	0.834285
	3.96169	0.737175		3.7318	0.533114		3.7318	0.906836								3.73372	0.604871		3.7318	0.500901		3.7318	0.830573
	3.96743	0.731846		3.73946	0.531395		3.73946	0.905005								3.73946	0.605174		3.73946	0.510022		3.73946	0.829222
	3.9751	0.726611		3.74713	0.530203		3.74713	0.906244								3.74713	0.602328		3.74713	0.519274		3.74713	0.825866
	3.98276	0.721465		3.75287	0.530429		3.75479	0.908208								3.75479	0.598809		3.75479	0.5292		3.75479	0.820971
	3.99042	0.714324		3.76245	0.53202		3.76054	0.904956								3.76245	0.597588		3.76245	0.538447		3.76054	0.815519
	3.99808	0.709297		3.7682	0.534237		3.7682	0.899275								3.7682	0.598867		3.77012	0.547364		3.7682	0.810165
	4.00575	0.704503		3.77586	0.53504		3.77586	0.897094								3.77778	0.599045		3.77586	0.557881		3.77586	0.808105
	4.01149	0.700202		3.78353	0.536208		3.78353	0.896783								3.78353	0.600178		3.78353	0.567221		3.78353	0.804644
	4.01916	0.69632		3.79119	0.539077		3.79119	0.896728								3.79119	0.605386		3.79119	0.577505		3.79119	0.800606
	4.02682	0.690171		3.79693	0.5431		3.79693	0.894961								3.79885	0.604425		3.79693	0.588779		3.79693	0.797632
	4.03448	0.684984		3.8046	0.547735		3.8046	0.888289								3.80651	0.606512		3.8046	0.601662		3.8046	0.79492
	4.04023	0.680205		3.81226	0.552785		3.81226	0.884198								3.81226	0.610097		3.81226	0.61539		3.81226	0.793532
	4.04789	0.677508		3.81992	0.557996		3.81992	0.881883								3.81992	0.613381		3.81992	0.626136		3.81992	0.79121
	4.05556	0.676243		3.82567	0.56399		3.82567	0.880111								3.82759	0.61675		3.82759	0.636795		3.82567	0.787495
	4.06322	0.675296		3.83333	0.570847		3.83333	0.877989								3.83525	0.623636		3.83525	0.647486		3.83333	0.782077
	4.06897	0.674023		3.841	0.578239		3.841	0.871474								3.841	0.632286		3.841	0.65973		3.841	0.776858
	4.07854	0.673532		3.84866	0.58546		3.84866	0.865433								3.85058	0.640018		3.84866	0.67244		3.84866	0.774518
	4.08429	0.676853		3.85632	0.592725		3.85632	0.861164								3.85632	0.646129		3.85632	0.682434		3.85632	0.771399
	4.09195	0.678686		3.86399	0.601235		3.86399	0.859842								3.86399	0.654915		3.86399	0.691634		3.86399	0.767863
	4.09962	0.679364		3.86973	0.610015		3.86973	0.857246								3.87165	0.665681		3.86973	0.702709		3.86973	0.763538
	4.10536	0.679595		3.87739	0.619394		3.87739	0.853441								3.87931	0.676408		3.87739	0.716735		3.87739	0.758686
	4.11303	0.681001		3.88506	0.628449		3.88506	0.846383								3.88506	0.687547		3.88506	0.729544		3.88506	0.75545
	4.12069	0.684107		3.89272	0.637537		3.89272	0.841305								3.89272	0.698101		3.89272	0.739664		3.89272	0.750132
	4.12835	0.688907		3.89847	0.64741		3.89847	0.840332								3.90038	0.708508		3.89847	0.749913		3.89847	0.74684
	4.1341	0.691089		3.90805	0.658171		3.90613	0.838862								3.90805	0.721575		3.90805	0.758266		3.90613	0.740111
	4.14368	0.695968		3.91379	0.668799		3.91379	0.83629								3.91379	0.734874		3.91379	0.769576		3.91379	0.733837
	4.14943	0.702108		3.92146	0.67872		3.92146	0.830531								3.92337	0.748755		3.92146	0.779661		3.92146	0.729323
	4.15709	0.708767		3.92912	0.688193		3.92912	0.8272								3.92912	0.758703		3.92912	0.783788		3.92912	0.726639
	4.16475	0.714863		3.93487	0.698246		3.93678	0.825487								3.93678	0.768401		3.93678	0.79529		3.93678	0.722457
	4.17241	0.721818		3.94253	0.709187		3.94253	0.824362								3.94444	0.779906		3.94253	0.807479		3.94253	0.717392
	4.17816	0.7272		3.95019	0.720201		3.95019	0.821099								3.95019	0.792145		3.95019	0.815975		3.95019	0.711526
	4.18582	0.73396		3.95785	0.730252		3.95785	0.815587								3.95785	0.805916		3.95785	0.825034		3.95785	0.705515
	4.19349	0.744461		3.9636	0.739714		3.96552	0.812399								3.96552	0.818748		3.96552	0.830644		3.96552	0.701577
	4.20115	0.755863		3.97126	0.749216		3.97126	0.811964								3.97318	0.829737		3.97126	0.837901		3.97126	0.699588
	4.2069	0.766483		3.97893	0.759115		3.97893	0.812325								3.97893	0.841575		3.97893	0.848463		3.97893	0.697417
	4.21647	0.776333		3.98659	0.769024		3.98659	0.809102								3.98659	0.850905		3.98659	0.858154		3.98659	0.692827
	4.22222	0.789887		3.99425	0.77816		3.99234	0.803712								3.99425	0.862282		3.99425	0.867608		3.99234	0.688602
	4.22989	0.802272		4.00192	0.787099		4	0.799137								4.00192	0.872077		4.00192	0.876289		4	0.685408
	4.23755	0.815515		4.00766	0.796351		4.00766	0.7959								4.00958	0.880482		4.00958	0.883339		4.00766	0.682521
	4.24521	0.828063		4.01533	0.805729		4.01533	0.794311								4.01724	0.891283		4.01533	0.888293		4.01533	0.678717
	4.25096	0.841081		4.02299	0.814866		4.02299	0.788092								4.02299	0.902227		4.02299	0.894381		4.02299	0.673611
	4.25862	0.856592		4.03065	0.82313		4.03065	0.782787								4.03065	0.911456		4.03065	0.902026		4.03065	0.667425
	4.26628	0.871724		4.0364	0.831043		4.0364	0.77945								4.03831	0.920548		4.03831	0.909068		4.0364	0.663036
	4.27395	0.88752		4.04406	0.838829		4.04406	0.780516								4.04598	0.928448		4.04406	0.916476		4.04406	0.659947
	4.27969	0.900366		4.05172	0.847279		4.05172	0.776909								4.05172	0.935289		4.05172	0.921071		4.05172	0.657648
	4.28736	0.915602		4.05939	0.855321		4.05939	0.776593								4.05939	0.944429		4.05939	0.927181		4.05939	0.654953
	4.29694	0.929286		4.06705	0.863259		4.06513	0.772042								4.06705	0.956757		4.06705	0.933928		4.06513	0.652155
	4.30268	0.945171		4.07471	0.870132		4.0728	0.768588								4.07471	0.969893		4.07471	0.939196		4.0728	0.650905
	4.31226	0.959693		4.08046	0.876815		4.08046	0.767778								4.08238	0.973998		4.08046	0.943297		4.08046	0.650398
	4.31992	0.971394		4.08812	0.883853		4.08812	0.766204								4.09004	0.980888		4.08812	0.947298		4.08812	0.649863
	4.32759	0.987008		4.09579	0.890891		4.09579	0.766579								4.09579	0.988618		4.09579	0.950473		4.09579	0.648604
	4.33525	1.00284		4.10345	0.897409		4.10345	0.764245								4.10345	0.998463		4.10345	0.9565		4.10345	0.648088
	4.34291	1.01648		4.10919	0.903595		4.10919	0.764457								4.11111	1.00466		4.10919	0.960228		4.10919	0.649164
	4.34866	1.02815		4.11686	0.908937		4.11686	0.768602								4.11877	1.00901		4.11686	0.960591		4.11686	0.650719
	4.35632	1.04097		4.12452	0.914522		4.12452	0.769061								4.12452	1.0146		4.12452	0.966585		4.12452	0.654704
	4.36398	1.05088		4.13218	0.920234		4.13218	0.769145								4.13218	1.0221		4.13218	0.969647		4.13218	0.657453
	4.37165	1.06212		4.13985	0.924504		4.13793	0.766396								4.13985	1.0291		4.13985	0.972581		4.13793	0.660382
	4.37739	1.07547		4.14559	0.928792		4.14559	0.766204								4.14751	1.03344		4.14751	0.974649		4.14559	0.665389
	4.38506	1.08571		4.15326	0.933368		4.15326	0.767383								4.15517	1.03729		4.15326	0.976472		4.15326	0.67138
	4.39272	1.09723		4.16092	0.937953		4.16092	0.770887								4.16092	1.04292		4.16092	0.97908		4.16092	0.678739
	4.40038	1.10516		4.16858	0.941671		4.16858	0.772965								4.16858	1.04589		4.16858	0.97968		4.16858	0.684698
	4.40805	1.11682		4.17433	0.944426		4.17624	0.772299								4.17624	1.0518		4.17624	0.982559		4.17624	0.691693
	4.41379	1.12648		4.18199	0.947718		4.18199	0.771909								4.18391	1.05483		4.18199	0.986157		4.18199	0.699716
	4.42146	1.13729		4.18966	0.951329		4.18966	0.773987								4.18966	1.05933		4.18966	0.990179		4.18966	0.706921
	4.42912	1.148		4.19732	0.954483		4.19732	0.777669								4.19732	1.06143		4.19732	0.991797		4.19732	0.715766
	4.43678	1.15676		4.20498	0.957894		4.20306	0.776775								4.20498	1.06386		4.20498	0.990775		4.20306	0.722921
	4.44253	1.16735		4.21264	0.960587		4.21073	0.776109								4.21264	1.07244		4.21264	0.98959		4.21073	0.73059
	4.45019	1.17909		4.21839	0.962015		4.21839	0.780196								4.22031	1.07339		4.22031	0.988325		4.21839	0.739828
	4.45785	1.18887		4.22605	0.963606		4.22605	0.786325								4.22797	1.07553		4.22605	0.986946		4.22605	0.748673
	4.46552	1.1967		4.23372	0.966147		4.23372	0.794325								4.23372	1.07838		4.23372	0.987392		4.23372	0.75877
	4.47126	1.20364		4.24138	0.968493		4.24138	0.795411								4.24138	1.08375		4.24138	0.986169		4.24138	0.768177
	4.48084	1.21064		4.24713	0.969865		4.24713	0.795579								4.24904	1.09041		4.24904	0.984357		4.24713	0.778836
	4.48659	1.21872		4.25479	0.970803		4.25479	0.801649								4.25671	1.0889		4.25671	0.982292		4.25479	0.789347
	4.49425	1.22628		4.26245	0.972469		4.26245	0.808579								4.26245	1.09066		4.26245	0.978561		4.26245	0.80025
	4.50192	1.23482		4.27011	0.973589		4.27011	0.813741								4.27011	1.09754		4.27011	0.974918		4.27011	0.810419
	4.50958	1.24047		4.27586	0.974277		4.27586	0.814032								4.27778	1.09998		4.27778	0.971224		4.27586	0.820079
	4.51533	1.24724		4.28544	0.974398		4.28353	0.815982								4.28544	1.10133		4.28544	0.968808		4.28353	0.829607
	4.52299	1.25392		4.29119	0.974904		4.29119	0.824085								4.2931	1.09945		4.29119	0.965361		4.29119	0.841376
	4.53065	1.26003		4.30077	0.975696		4.30077	0.834721								4.30077	1.09747		4.30077	0.961066		4.30077	0.852244
	4.53831	1.2659		4.30843	0.975996		4.30651	0.839869								4.30843	1.09861		4.30843	0.956844		4.30651	0.865387
	4.54406	1.27016		4.31609	0.975434		4.31609	0.841917								4.31801	1.10002		4.31609	0.951507		4.31609	0.873988
	4.55364	1.27452		4.32376	0.974653		4.32376	0.843866								4.32567	1.09706		4.32376	0.946585		4.32376	0.883825
	4.55939	1.27825		4.33142	0.974166		4.3295	0.851625								4.33142	1.09658		4.33142	0.940159		4.3295	0.893409
	4.56705	1.28494		4.33908	0.973508		4.33716	0.8596								4.33908	1.09523		4.33908	0.935775		4.33716	0.904053
	4.57471	1.28745		4.34483	0.972474		4.34483	0.861031								4.34674	1.0923		4.34674	0.931723		4.34483	0.914421
	4.58238	1.28874		4.35249	0.971975		4.35249	0.862694								4.35441	1.09089		4.35249	0.925965		4.35249	0.92284
	4.58812	1.29155		4.36015	0.970759		4.35824	0.866144								4.36207	1.08907		4.36015	0.920312		4.35824	0.931679
	4.59579	1.2939		4.36782	0.969501		4.3659	0.873833								4.36973	1.08522		4.36782	0.915324		4.3659	0.940307
	4.60345	1.29728		4.37356	0.96813		4.37356	0.880802								4.37548	1.08268		4.37548	0.909142		4.37356	0.949617
	4.60919	1.29939		4.38123	0.966392		4.38123	0.881893								4.38314	1.08194		4.38123	0.902249		4.38123	0.957599
	4.61686	1.30106		4.38889	0.964299		4.38889	0.880422								4.39081	1.08044		4.38889	0.8952		4.38889	0.963368
	4.62452	1.30403		4.39655	0.962174		4.39655	0.879568								4.39847	1.07516		4.39655	0.889348		4.39655	0.969946
	4.63218	1.30722		4.40421	0.960159		4.4023	0.889947								4.40421	1.0677		4.40421	0.880243		4.4023	0.977486
	4.63985	1.31264		4.41188	0.958449		4.40996	0.896664								4.41188	1.06443		4.41188	0.872323		4.40996	0.985104
	4.64751	1.31475		4.41762	0.956236		4.41762	0.902626								4.41954	1.06163		4.41762	0.867118		4.41762	0.993484
	4.65326	1.31682		4.42529	0.953636		4.42529	0.903875								4.4272	1.05769		4.42529	0.860819		4.42529	1.00017
	4.66092	1.31608		4.43295	0.95074		4.43103	0.9035								4.43295	1.05343		4.43295	0.853395		4.43103	1.00635
	4.66858	1.31435		4.44061	0.948396		4.4387	0.909175								4.44061	1.04795		4.44061	0.846592		4.4387	1.01286
	4.67624	1.31515		4.44636	0.946013		4.44636	0.913119								4.44828	1.04507		4.44636	0.840392		4.44636	1.01999
	4.68199	1.3137		4.45402	0.943129		4.45402	0.918375								4.45594	1.04174		4.45402	0.831255		4.45402	1.02447
	4.68966	1.31353		4.46169	0.939987		4.46169	0.918868								4.4636	1.03611		4.46169	0.824181		4.46169	1.02729
	4.69732	1.31196		4.46935	0.935867		4.46935	0.921548								4.46935	1.02703		4.46935	0.815081		4.46935	1.03183
	4.70498	1.30938		4.47701	0.932841		4.4751	0.926632								4.47701	1.02016		4.47701	0.803726		4.4751	1.0366
	4.71264	1.30721		4.48276	0.929655		4.48276	0.932075								4.48467	1.01526		4.48467	0.800371		4.48276	1.04137
	4.72031	1.3041		4.49042	0.926632		4.49042	0.936833								4.49234	1.01119		4.49042	0.796138		4.49042	1.04643
	4.72605	1.30075		4.49808	0.92344		4.49617	0.938264								4.49808	1.00438		4.49808	0.790488		4.49617	1.04923
	4.73372	1.29671		4.50575	0.919067		4.50383	0.938792								4.50766	0.997026		4.50575	0.783334		4.50383	1.05216
	4.74138	1.29267		4.51149	0.914636		4.51149	0.939735								4.51341	0.991475		4.51341	0.77382		4.51149	1.05586
	4.74904	1.28851		4.51916	0.911242		4.51916	0.943747								4.52107	0.988236		4.51916	0.771091		4.51916	1.06
	4.75479	1.28443		4.52682	0.907615		4.52682	0.947394								4.52874	0.983288		4.52682	0.767563		4.52682	1.0628
	4.76245	1.28002		4.53448	0.904823		4.53448	0.948298								4.5364	0.979729		4.53448	0.761968		4.53448	1.06392
	4.77011	1.27561		4.54215	0.900585		4.54023	0.947878								4.54215	0.970662		4.54215	0.757453		4.54023	1.06669
	4.77778	1.26985		4.54981	0.897039		4.54789	0.945864								4.54981	0.964746		4.54981	0.755429		4.54789	1.07024
	4.78544	1.26236		4.55556	0.894223		4.55556	0.948233								4.55747	0.963509		4.55556	0.774826		4.55556	1.07281
	4.79119	1.25777		4.56322	0.890261		4.56322	0.948984								4.56513	0.960497		4.56322	0.751298		4.56322	1.0748
	4.79885	1.25324		4.57088	0.88754		4.56897	0.949339								4.57088	0.959818		4.57088	0.745433		4.56897	1.07424
	4.80651	1.2487		4.57854	0.884112		4.57663	0.945341								4.57854	0.96002		4.57854	0.744223		4.57663	1.0729
	4.81418	1.24313		4.58429	0.881321		4.58429	0.943688								4.58621	0.961354		4.58429	0.741153		4.58429	1.07326
	4.81992	1.23632		4.59195	0.879775		4.59195	0.946708								4.59387	0.969245		4.59195	0.738745		4.59195	1.07348
	4.82759	1.23284		4.59962	0.878631		4.5977	0.949561								4.60153	0.979637		4.59962	0.737606		4.5977	1.0719
	4.83525	1.22519		4.60728	0.878207		4.60728	0.949852								4.60919	0.99289		4.60728	0.736212		4.60728	1.07092
	4.84291	1.22007		4.61303	0.877773		4.61303	0.947296								4.61494	1.01221		4.61494	0.735453		4.61303	1.07025
	4.85057	1.21409		4.62261	0.877766		4.62069	0.947631								4.62261	1.03684		4.62261	0.735632		4.62069	1.07001
	4.85824	1.20744		4.62835	0.878521		4.62835	0.95154								4.63027	1.0667		4.62835	0.735007		4.62835	1.06806
	4.86398	1.20297		4.63602	0.879668		4.63602	0.9531								4.63602	1.10078		4.63602	0.734684		4.63602	1.0636
	4.87165	1.19793		4.64368	0.882523		4.64176	0.951224								4.64368	1.14372		4.64368	0.733064		4.64176	1.05907
	4.87931	1.19667		4.64943	0.886304		4.64943	0.948273								4.65134	1.19428		4.65134	0.734637		4.64943	1.05539
	4.88697	1.1929		4.65709	0.890094		4.65709	0.949961								4.659	1.25349		4.65709	0.733365		4.65709	1.05326
	4.89272	1.18985		4.66475	0.894943		4.66475	0.953751								4.66667	1.31891		4.66475	0.735038		4.66475	1.05122
	4.90038	1.18989		4.67241	0.900767		4.6705	0.956643								4.67433	1.39232		4.67241	0.738987		4.6705	1.04716
	4.90805	1.19078		4.67816	0.908034		4.68008	0.954437								4.68008	1.48054		4.68008	0.737761		4.68008	1.04075
	4.91571	1.1973		4.68774	0.915179		4.68582	0.951239								4.68774	1.57526		4.68774	0.740083		4.68582	1.03504
	4.92337	1.20374		4.69349	0.92201		4.69349	0.948125								4.6954	1.6777		4.6954	0.744349		4.69349	1.03127
	4.93103	1.21221		4.70115	0.930569		4.70115	0.949018								4.70306	1.78754		4.70115	0.747002		4.70115	1.02571
	4.93678	1.22569		4.70881	0.939845		4.7069	0.952285								4.70881	1.90238		4.70881	0.750012		4.7069	1.01903
	4.94444	1.24312		4.71647	0.949155		4.71456	0.951219								4.71647	2.01545		4.71647	0.752066		4.71456	1.01249
	4.95211	1.26749		4.72222	0.959215		4.72222	0.948594								4.72414	2.13635		4.72414	0.754248		4.72222	1.00835
	4.95977	1.29588		4.72989	0.969367		4.72989	0.947913								4.7318	2.27583		4.72989	0.760266		4.72989	1.00401
	4.96552	1.329		4.73755	0.979611		4.73563	0.94963								4.73946	2.41565		4.73755	0.767342		4.73563	0.997264
	4.97318	1.36897		4.74521	0.99015		4.74329	0.948436								4.74713	2.52938		4.74521	0.76838		4.74329	0.988064
	4.98084	1.41545		4.75096	1.00199		4.75096	0.944053								4.75287	2.66518		4.75287	0.768758		4.75096	0.977675
	4.98851	1.47238		4.75862	1.0137		4.75862	0.939305								4.76054	2.79489		4.75862	0.771046		4.75862	0.970368
	4.99617	1.53598		4.76628	1.02316		4.76628	0.939685								4.7682	2.92823		4.76628	0.772435		4.76628	0.963946
	5.00192	1.6058		4.77395	1.03344		4.77395	0.946141								4.77586	3.06642		4.77395	0.774748		4.77395	0.955807
	5.00958	1.68121		4.78161	1.04409		4.77969	0.945534								4.78161	3.18453		4.78161	0.779436		4.77969	0.946509
	5.01724	1.76486		4.78927	1.05558		4.78736	0.941887								4.78927	3.31173		4.78927	0.781286		4.78736	0.937743
	5.0249	1.8543		4.79502	1.06583		4.79502	0.940613								4.79694	3.42057		4.79694	0.781922		4.79502	0.931619
	5.03065	1.95501		4.80268	1.07463		4.80268	0.940376								4.8046	3.51355		4.80268	0.787085		4.80268	0.926532
	5.03831	2.06198		4.81034	1.08337		4.80843	0.944221								4.81226	3.61806		4.81034	0.787251		4.80843	0.919204
	5.04598	2.17524		4.81801	1.09284		4.81609	0.941798								4.81801	3.72973		4.81801	0.787279		4.81609	0.908104
	5.05364	2.28823		4.82376	1.10182		4.82376	0.939014								4.82567	3.82352		4.82376	0.78872		4.82376	0.897376
	5.05939	2.40801		4.83142	1.10995		4.83142	0.940885								4.83333	3.91167		4.83142	0.791126		4.83142	0.891041
	5.06897	2.53871		4.83908	1.11726		4.83908	0.943974								4.841	4.00005		4.83908	0.793907		4.83908	0.886118
	5.07471	2.67249		4.84674	1.12454		4.84674	0.946925								4.84674	4.08282		4.84674	0.795713		4.84674	0.881028
	5.08238	2.80514		4.85441	1.13136		4.85249	0.945085								4.85441	4.15828		4.85441	0.796719		4.85249	0.874403
	5.09004	2.93315		4.86015	1.13838		4.86015	0.94317								4.86207	4.23086		4.86207	0.797902		4.86015	0.867385
	5.0977	3.0686		4.86782	1.14473		4.86782	0.943456								4.86973	4.29581		4.86782	0.799723		4.86782	0.863586
	5.10345	3.20794		4.87548	1.14996		4.87548	0.945746								4.87548	4.36275		4.87548	0.800528		4.87548	0.860976
	5.11111	3.34561		4.88314	1.1556		4.88123	0.949596								4.88506	4.43012		4.88314	0.802611		4.88123	0.86017
	5.11877	3.48102		4.88889	1.16035		4.88889	0.947153								4.89081	4.48237		4.89081	0.804822		4.88889	0.860728
	5.12644	3.60893		4.89655	1.16568		4.89655	0.943446								4.89847	4.53347		4.89655	0.80611		4.89655	0.861855
	5.13218	3.73464		4.90421	1.17053		4.90421	0.946555								4.90613	4.5824		4.90421	0.80841		4.90421	0.866313
	5.14176	3.86043		4.91188	1.17392		4.91188	0.951782								4.91379	4.62461		4.91188	0.809789		4.91188	0.873701
	5.14751	3.98796		4.91954	1.17773		4.91762	0.955207								4.91954	4.67369		4.91954	0.810376		4.91762	0.88205
	5.15517	4.11819		4.9272	1.18124		4.92529	0.955014								4.9272	4.71331		4.9272	0.809154		4.92529	0.890694
	5.16284	4.23514		4.93295	1.18551		4.93295	0.95459								4.93487	4.75265		4.93295	0.810421		4.93295	0.901629
	5.1705	4.34686		4.94061	1.18864		4.94061	0.95651								4.94253	4.78812		4.94061	0.812804		4.94061	0.916376
	5.17624	4.46223		4.94828	1.19088		4.94636	0.961125								4.94828	4.81646		4.94828	0.811334		4.94636	0.934545
	5.18391	4.58188		4.95594	1.19311		4.95402	0.96682								4.95785	4.85059		4.95594	0.810019		4.95402	0.955843
	5.19157	4.69125		4.96169	1.19587		4.96169	0.971286								4.9636	4.87712		4.9636	0.80995		4.96169	0.979694
	5.19923	4.79302		4.96935	1.19791		4.96935	0.977248								4.97126	4.90201		4.96935	0.811286		4.96935	1.00656
	5.20498	4.89465		4.97701	1.19961		4.97701	0.983279								4.97893	4.92562		4.97701	0.812847		4.97701	1.03732
	5.21264	4.98606		4.98467	1.2011		4.98467	0.989374								4.98659	4.94679		4.98467	0.811257		4.98467	1.07139
	5.22031	5.07436		4.99234	1.20252		4.99042	0.995899								4.99234	4.9661		4.99234	0.810731		4.99042	1.10717
	5.22797	5.16449		5	1.20376		4.99808	1.00192								5	4.98434		5	0.81089		4.99808	1.14689
	5.23563	5.24733		5.00575	1.20473		5.00575	1.00899								5.00766	4.99573		5.00575	0.810372		5.00575	1.1895
	5.24138	5.32223		5.01341	1.20485		5.01341	1.01675								5.01533	5.00431		5.01341	0.807037		5.01341	1.23609
	5.24904	5.39208		5.02107	1.20485		5.01916	1.02698								5.02299	5.01185		5.02107	0.80029		5.01916	1.28439
	5.25671	5.46822		5.02874	1.20515		5.02682	1.035								5.02874	5.0232		5.02874	0.801161		5.02682	1.33438
	5.26437	5.5398		5.03448	1.20529		5.03448	1.04444								5.0364	5.03287		5.03448	0.802376		5.03448	1.38742
	5.27011	5.60597		5.04215	1.20602		5.04215	1.05561								5.04406	5.0303		5.04215	0.800732		5.04215	1.44093
	5.27778	5.66495		5.04981	1.20494		5.04981	1.0635								5.05172	5.02609		5.04981	0.799601		5.04981	1.49687
	5.28544	5.72194		5.05747	1.20225		5.05747	1.07196								5.05747	5.0244		5.05747	0.794299		5.05747	1.55366
	5.2931	5.79087		5.06513	1.20116		5.06322	1.08279								5.06513	5.02272		5.06513	0.790048		5.06322	1.60941
	5.30077	5.84482		5.07088	1.20042		5.07088	1.09503								5.0728	5.01943		5.07088	0.790182		5.07088	1.66801
	5.30843	5.88971		5.07854	1.19963		5.07854	1.10672								5.08046	5.01435		5.07854	0.788815		5.07854	1.72656
	5.31609	5.94198		5.08621	1.19688		5.08621	1.11438								5.08621	5.00948		5.08621	0.786222		5.08621	1.78628
	5.32376	5.97926		5.09387	1.19373		5.09195	1.12743								5.09387	4.99158		5.09387	0.783609		5.09195	1.84383
	5.33333	6.01583		5.09962	1.1916		5.09962	1.13788								5.10153	4.9761		5.10153	0.784284		5.09962	1.89754
	5.33908	6.0488		5.10728	1.18886		5.10728	1.14981								5.10919	4.96343		5.10728	0.778311		5.10728	1.95544
	5.34674	6.07998		5.11494	1.18666		5.11303	1.15931								5.11686	4.94715		5.11494	0.771184		5.11303	2.013
	5.35441	6.10714		5.12261	1.1826		5.12261	1.16998								5.12452	4.92771		5.12261	0.769408		5.12261	2.07054
	5.36207	6.1354		5.13027	1.17781		5.12835	1.18155								5.13027	4.90505		5.13027	0.766522		5.12835	2.12314
	5.36782	6.16062		5.13793	1.17404		5.13602	1.19348								5.13793	4.87738		5.13793	0.759424		5.13602	2.17055
	5.37548	6.17848		5.14368	1.17095		5.14368	1.20606								5.14559	4.85278		5.14368	0.756204		5.14368	2.22004
	5.38314	6.19025		5.15134	1.16773		5.15134	1.21796								5.15326	4.82938		5.15134	0.752031		5.15134	2.26881
	5.39081	6.20377		5.159	1.16288		5.15709	1.23025								5.159	4.79806		5.159	0.7472		5.15709	2.31641
	5.39655	6.20939		5.16667	1.15752		5.16475	1.24194								5.16667	4.76602		5.16667	0.743374		5.16475	2.36093
	5.40613	6.21621		5.17241	1.1518		5.17241	1.25359								5.17433	4.73092		5.17433	0.737459		5.17241	2.40386
	5.41188	6.21464		5.18008	1.14722		5.18008	1.26456								5.18199	4.69799		5.18008	0.732868		5.18008	2.44673
	5.41954	6.21486		5.18774	1.14235		5.18582	1.27466								5.18966	4.66397		5.18774	0.72233		5.18582	2.48528
	5.4272	6.21329		5.1954	1.13599		5.1954	1.28279								5.19732	4.62423		5.1954	0.719194		5.1954	2.52161
	5.43487	6.2091		5.20115	1.12867		5.20115	1.29411								5.20306	4.58255		5.20306	0.712088		5.20115	2.55485
	5.44061	6.20167		5.21073	1.12263		5.20881	1.30682								5.21073	4.53793		5.21073	0.701784		5.20881	2.58782
	5.44828	6.18778		5.21647	1.11694		5.21647	1.31845								5.21839	4.49855		5.21647	0.701034		5.21647	2.62144
	5.45594	6.17099		5.22414	1.11193		5.22414	1.32852								5.22605	4.45602		5.22414	0.692223		5.22414	2.65468
	5.4636	6.1522		5.2318	1.10461		5.22989	1.33446								5.2318	4.40937		5.2318	0.685461		5.22989	2.68442
	5.46935	6.13093		5.23755	1.09437		5.23755	1.34025								5.23946	4.35616		5.23946	0.678989		5.23755	2.711
	5.47893	6.10683		5.24521	1.0863		5.24521	1.34947								5.24713	4.30523		5.24521	0.673458		5.24521	2.73479
	5.48467	6.07805		5.25287	1.07975		5.25287	1.35689								5.25479	4.25952		5.25287	0.668656		5.25287	2.76
	5.49234	6.05013		5.26054	1.07278		5.25862	1.36389								5.26245	4.21293		5.26054	0.66088		5.25862	2.78471
	5.5	6.01919		5.26628	1.06411		5.2682	1.3726								5.2682	4.16123		5.2682	0.653956		5.2682	2.80553
	5.50575	5.98448		5.27395	1.05463		5.27395	1.38016								5.27586	4.10136		5.27586	0.647669		5.27395	2.82224
	5.51341	5.94392		5.28161	1.04639		5.28161	1.38773								5.28353	4.04403		5.28353	0.645006		5.28161	2.84288
	5.52107	5.89931		5.28927	1.03653		5.28927	1.39254								5.29119	3.986		5.28927	0.640716		5.28927	2.87542
	5.52874	5.85642		5.29694	1.0282		5.29694	1.39582								5.29885	3.93615		5.30077	0.629259		5.29694	2.88751
	5.53448	5.81394		5.30651	1.01546		5.3046	1.40245								5.30651	3.88442		5.30843	0.622432		5.3046	2.90384
	5.54215	5.76734		5.31418	1.00426		5.31418	1.40765								5.31418	3.81254		5.31609	0.612379		5.31418	2.91447
	5.54981	5.71359		5.32184	0.994772		5.32184	1.41434								5.32184	3.75134		5.32376	0.606776		5.32184	2.92705
	5.55747	5.65781		5.3295	0.986662		5.32759	1.41701								5.3295	3.6903		5.33142	0.601908		5.32759	2.93919
	5.56513	5.6016		5.33525	0.978987		5.33525	1.41833								5.33716	3.63313		5.33908	0.595911		5.33525	2.9496
	5.5728	5.54519		5.34291	0.968593		5.34291	1.42386								5.34483	3.57993		5.34483	0.589087		5.34291	2.95815
	5.57854	5.48893		5.35057	0.956825		5.35057	1.42694								5.35249	3.52788		5.35249	0.583697		5.35057	2.96374
	5.58621	5.42139		5.35824	0.94778		5.35632	1.42925								5.35824	3.47155		5.36015	0.576896		5.35632	2.97082
	5.59387	5.35462		5.36398	0.938997		5.36398	1.42998								5.3659	3.41763		5.36782	0.56928		5.36398	2.97675
	5.60153	5.29207		5.37165	0.929189		5.37165	1.42862								5.37356	3.36702		5.37548	0.562192		5.37165	2.98095
	5.60728	5.2295		5.37931	0.918644		5.37931	1.43268								5.37931	3.30964		5.38314	0.556674		5.37931	2.98338
	5.61494	5.16333		5.38697	0.908617		5.38697	1.43573								5.38697	3.25029		5.38889	0.551863		5.38697	2.98134
	5.62261	5.08644		5.39464	0.898905		5.39464	1.43579								5.39464	3.19317		5.39655	0.54792		5.39464	2.98007
	5.63027	5.01029		5.4023	0.889943		5.40038	1.42938								5.4023	3.14137		5.40421	0.540175		5.40038	2.97841
	5.63793	4.93855		5.40805	0.880401		5.40805	1.43335								5.40996	3.08897		5.41188	0.535406		5.40805	2.97539
	5.64559	4.86956		5.41571	0.868909		5.41571	1.43086								5.41762	3.0371		5.41762	0.529291		5.41571	2.97134
	5.65134	4.79685		5.42337	0.857706		5.42146	1.43118								5.42337	2.9845		5.42529	0.524049		5.42146	2.96452
	5.659	4.71634		5.43103	0.848454		5.42912	1.43358								5.43103	2.932		5.43295	0.519559		5.42912	2.9563
	5.66667	4.63732		5.43678	0.840025		5.43678	1.42392								5.4387	2.88399		5.4387	0.515415		5.43678	2.94822
	5.67433	4.56177		5.44444	0.830376		5.44444	1.42174								5.44636	2.83726		5.44828	0.511565		5.44444	2.93801
	5.68008	4.49127		5.45211	0.821221		5.45019	1.42032								5.45211	2.78438		5.45402	0.506779		5.45019	2.92637
	5.68774	4.41767		5.45977	0.81105		5.45977	1.41974								5.45977	2.74284		5.46169	0.503509		5.45977	2.91141
	5.6954	4.33741		5.46743	0.801933		5.46552	1.41728								5.46743	2.69689		5.46935	0.497623		5.46552	2.89601
	5.70306	4.25831		5.4751	0.792334		5.47318	1.41228								5.4751	2.65701		5.47701	0.492356		5.47318	2.87952
	5.71073	4.18337		5.48084	0.782318		5.48084	1.40712								5.48276	2.60801		5.48276	0.488873		5.48084	2.86263
	5.71647	4.11667		5.48851	0.772102		5.48851	1.40123								5.49042	2.5616		5.49042	0.485871		5.48851	2.8455
	5.72414	4.04114		5.49617	0.762814		5.49425	1.39504								5.49617	2.51607		5.49808	0.48226		5.49425	2.82478
	5.7318	3.96239		5.50383	0.755686		5.50192	1.39249								5.50383	2.47636		5.50575	0.477045		5.50192	2.80384
	5.73946	3.89029		5.50958	0.747356		5.50958	1.38715								5.51149	2.44413		5.51149	0.472053		5.50958	2.78244
	5.74521	3.82409		5.51724	0.737672		5.51724	1.38431								5.51916	2.40347		5.52107	0.470226		5.51724	2.75931
	5.75287	3.74735		5.5249	0.728419		5.52299	1.37416								5.5249	2.36777		5.52682	0.465564		5.52299	2.73478
	5.76054	3.66355		5.53257	0.719977		5.53257	1.3666								5.53257	2.32947		5.53448	0.463939		5.53257	2.70891
	5.7682	3.58255		5.53831	0.713183		5.53831	1.36084								5.54023	2.30027		5.54215	0.459375		5.53831	2.68194
	5.77586	3.51867		5.54598	0.705665		5.54598	1.3583								5.54789	2.27211		5.54981	0.454748		5.54598	2.65426
	5.78353	3.46378		5.55364	0.697201		5.55364	1.35364								5.55556	2.23806		5.55556	0.453973		5.55364	2.62512
	5.78927	3.40997		5.5613	0.68723		5.5613	1.33782								5.5613	2.20144		5.56322	0.447045		5.5613	2.59579
	5.79694	3.35263		5.56897	0.679074		5.56705	1.32903								5.56897	2.16655		5.57088	0.441815		5.56705	2.56469
	5.8046	3.29085		5.57471	0.673295		5.57471	1.32357								5.57663	2.13503		5.57854	0.441439		5.57471	2.53284
	5.81226	3.23522		5.58238	0.667203		5.58238	1.31917								5.58429	2.11185		5.58429	0.43697		5.58238	2.50159
	5.81801	3.18081		5.59004	0.660744		5.59004	1.31002								5.59004	2.08129		5.59387	0.43647		5.59004	2.46915
	5.82567	3.12863		5.5977	0.652906		5.5977	1.2995								5.5977	2.05704		5.59962	0.43174		5.5977	2.43462
	5.83333	3.07622		5.60345	0.645324		5.60345	1.28877								5.60536	2.02816		5.60728	0.428769		5.60345	2.40103
	5.841	3.02399		5.61111	0.638651		5.61111	1.2822								5.61303	2.00536		5.61494	0.424896		5.61111	2.37117
	5.84866	2.97621		5.61877	0.632288		5.61877	1.27676								5.61877	1.98435		5.62069	0.422105		5.61877	2.33851
	5.85632	2.93118		5.62644	0.625707		5.62644	1.26642								5.62835	1.95971		5.62835	0.42021		5.62644	2.30362
	5.86207	2.88579		5.6341	0.619535		5.63218	1.2543								5.6341	1.93572		5.63602	0.417441		5.63218	2.26856
	5.86973	2.83534		5.64176	0.613663		5.63985	1.24586								5.64176	1.91213		5.64368	0.417662		5.63985	2.23544
	5.87739	2.78773		5.64751	0.608953		5.64751	1.23681								5.64943	1.89054		5.64943	0.414961		5.64751	2.20471
	5.88506	2.7467		5.65517	0.602064		5.65517	1.22972								5.65709	1.87049		5.65709	0.411881		5.65517	2.17168
	5.89081	2.70919		5.66284	0.595294		5.66092	1.21813								5.66284	1.84542		5.66475	0.406596		5.66092	2.1344
	5.89847	2.67228		5.6705	0.588237		5.66858	1.20804								5.6705	1.82322		5.67241	0.406067		5.66858	2.09864
	5.90613	2.63333		5.67624	0.580933		5.67624	1.19556								5.67816	1.8015		5.68008	0.404201		5.67624	2.06212
	5.91188	2.58506		5.68582	0.576058		5.68391	1.18876								5.68582	1.77972		5.68774	0.401707		5.68391	2.02982
	5.92146	2.54719		5.69157	0.570979		5.69157	1.18052								5.69157	1.75934		5.6954	0.399205		5.69157	1.99896
	5.9272	2.51523		5.69923	0.566056		5.69923	1.16933								5.70115	1.73836		5.70115	0.397497		5.69923	1.96757
	5.93487	2.47882		5.7069	0.561086		5.70498	1.1607								5.7069	1.72057		5.70881	0.395528		5.70498	1.93378
	5.94253	2.44019		5.71456	0.55637		5.71264	1.14887								5.71456	1.70011		5.71647	0.395047		5.71264	1.90067
	5.95019	2.40269		5.72031	0.551767		5.72031	1.14155								5.72222	1.6826		5.72222	0.393001		5.72031	1.86939
	5.95594	2.36906		5.72797	0.545547		5.72797	1.13333								5.72989	1.66556		5.72989	0.387744		5.72797	1.83985
	5.9636	2.33977		5.73563	0.540525		5.73372	1.1243								5.73563	1.64931		5.73755	0.387885		5.73372	1.80977
	5.97126	2.30683		5.74329	0.535458		5.74138	1.11304								5.74329	1.63189		5.74521	0.385385		5.74138	1.78097
	5.97893	2.27113		5.74904	0.530734		5.74904	1.10518								5.75096	1.61541		5.75287	0.381817		5.74904	1.7526
	5.98467	2.23545		5.75671	0.526657		5.75671	1.09888								5.75671	1.59202		5.76054	0.380702		5.75671	1.7251
	5.99234	2.20612		5.76437	0.522335		5.76437	1.09122								5.76437	1.57656		5.76628	0.37749		5.76437	1.69778
	6	2.18154		5.77203	0.5176		5.77203	1.08253								5.77203	1.56234		5.77395	0.375811		5.77203	1.66769
	6.00766	2.15472		5.77969	0.512523		5.77778	1.06926								5.77969	1.5478		5.78161	0.373488		5.77778	1.63781
	6.01533	2.12674		5.78544	0.506488		5.78544	1.06124								5.78736	1.52707		5.78927	0.372943		5.78544	1.61254
	6.02299	2.09569		5.7931	0.502023		5.7931	1.05249								5.79502	1.51129		5.79502	0.37218		5.7931	1.5886
	6.02874	2.07536		5.80077	0.498038		5.80077	1.04373								5.80077	1.49833		5.80268	0.368831		5.80077	1.56409
	6.0364	2.04793		5.80843	0.494308		5.80651	1.03507								5.80843	1.48393		5.81034	0.367955		5.80651	1.53866
	6.04406	2.02479		5.81418	0.49011		5.81418	1.02393								5.81609	1.47212		5.81801	0.36562		5.81418	1.51351
	6.05172	2.002		5.82184	0.486511		5.82184	1.01683								5.82376	1.45442		5.82567	0.366302		5.82184	1.49041
	6.05747	1.97604		5.8295	0.483331		5.8295	1.01035								5.8295	1.43813		5.83142	0.366007		5.8295	1.46937
	6.06513	1.95278		5.83716	0.478594		5.83716	1.00255								5.83716	1.42343		5.83908	0.364214		5.83716	1.44624
	6.0728	1.92994		5.84483	0.474173		5.84291	0.992997								5.84483	1.40623		5.84674	0.363341		5.84291	1.42363
	6.08046	1.90815		5.85249	0.47035		5.85057	0.985342								5.85249	1.39423		5.85441	0.361735		5.85057	1.40271
	6.08812	1.88885		5.85824	0.465893		5.85824	0.977209								5.86015	1.37812		5.86015	0.358467		5.85824	1.38353
	6.09387	1.87034		5.8659	0.461812		5.8659	0.969742								5.86782	1.35755		5.86782	0.357418		5.8659	1.36351
	6.10153	1.84861		5.87356	0.457729		5.87165	0.962013								5.87356	1.33922		5.87548	0.357957		5.87165	1.34142
	6.10919	1.82694		5.88123	0.45439		5.87931	0.953119								5.88123	1.32269		5.88314	0.356216		5.87931	1.32107
	6.11686	1.80843		5.88697	0.451584		5.88697	0.945243								5.88889	1.3189		5.89081	0.353782		5.88697	1.30117
	6.12261	1.79311		5.89464	0.448324		5.89464	0.937099								5.89655	1.30829		5.89847	0.355068		5.89464	1.28193
	6.13027	1.77181		5.9023	0.445591		5.9023	0.931799								5.9023	1.29459		5.90421	0.352325		5.9023	1.26502
	6.13793	1.74841		5.90996	0.442436		5.90996	0.924243								5.90996	1.28106		5.91188	0.349341		5.90996	1.24651
	6.14559	1.72461		5.91762	0.438752		5.91571	0.917018								5.91762	1.27131		5.91954	0.34814		5.91571	1.22693
	6.15326	1.70923		5.92529	0.435669		5.92337	0.907872								5.92529	1.26105		5.9272	0.347803		5.92337	1.20837
	6.16092	1.69554		5.93103	0.433932		5.93103	0.90305								5.93295	1.24711		5.93295	0.346596		5.93103	1.19174
	6.16667	1.67529		5.9387	0.43078		5.9387	0.896985								5.9387	1.23378		5.94061	0.345817		5.9387	1.17881
	6.17433	1.65225		5.94636	0.428209		5.94444	0.892524								5.94636	1.22107		5.94828	0.342144		5.94444	1.16552
	6.18199	1.6318		5.95211	0.425839		5.95211	0.884296								5.95402	1.20788		5.95594	0.343127		5.95211	1.14749
	6.18966	1.62021		5.95977	0.423352		5.95977	0.87559								5.96169	1.20099		5.9636	0.341702		5.95977	1.13215
	6.1954	1.60537		5.96743	0.420401		5.96743	0.869219								5.96743	1.18667		5.97126	0.340274		5.96743	1.11794
	6.20306	1.58733		5.9751	0.417878		5.9751	0.86267								5.9751	1.17026		5.97701	0.339285		5.9751	1.10536
	6.21073	1.56919		5.98276	0.414192		5.98276	0.854186								5.98276	1.15847		5.98467	0.337596		5.98276	1.09228
	6.21839	1.54795		5.99042	0.411824		5.98851	0.847647								5.99042	1.14671		5.99234	0.337745		5.98851	1.07729
	6.22605	1.53549		5.99617	0.409959		5.99617	0.842237								5.99808	1.14031		6	0.337458		5.99617	1.06318
	6.23372	1.5227		6.00383	0.408359		6.00383	0.837569								6.00575	1.1306		6.00575	0.336975		6.00383	1.05133
	6.23946	1.50693		6.01149	0.405816		6.00958	0.822309								6.01149	1.12051		6.01341	0.335356		6.00958	1.04038
	6.24713	1.48874		6.01916	0.40291		6.01724	0.826666								6.01916	1.11258		6.02107	0.333678		6.01724	1.02611
	6.25479	1.46554		6.0249	0.400373		6.0249	0.819249								6.02682	1.10197		6.02874	0.332819		6.0249	1.01051
	6.26245	1.45217		6.03257	0.398467		6.03257	0.810839								6.03448	1.09658		6.0364	0.333998		6.03257	0.995803
	6.2682	1.44408		6.04023	0.395558		6.03831	0.804349								6.04023	1.08361		6.04215	0.332666		6.03831	0.984781
	6.27586	1.43292		6.04789	0.393302		6.04789	0.793491								6.04789	1.07272		6.04981	0.329251		6.04789	0.975257
	6.28353	1.41626		6.05556	0.391439		6.05364	0.79054								6.05556	1.06693		6.05747	0.329041		6.05364	0.964
	6.29119	1.39653		6.06322	0.389451		6.0613	0.78333								6.06322	1.06573		6.06513	0.328597		6.0613	0.950695
	6.29885	1.38725		6.06897	0.388708		6.06897	0.775359								6.07088	1.05129		6.07088	0.327975		6.06897	0.939234
	6.30651	1.37784		6.07663	0.386553		6.07663	0.768726								6.07854	1.03014		6.07854	0.328275		6.07663	0.932401
	6.31418	1.36737		6.08429	0.384781		6.08238	0.762172								6.08429	1.01499		6.08621	0.325324		6.08238	0.924215
	6.32184	1.34702		6.09195	0.382978		6.09004	0.762749								6.09195	1.00251		6.09387	0.324835		6.09004	0.913651
	6.33142	1.33539		6.0977	0.380625		6.0977	0.757123								6.09962	0.98679		6.09962	0.325997		6.0977	0.901483
	6.33716	1.32404		6.10536	0.378852		6.10536	0.749024								6.10728	1.03937		6.10919	0.323598		6.10536	0.889043
	6.34483	1.31354		6.11303	0.376973		6.11111	0.742993								6.11303	1.0661		6.11494	0.322151		6.11111	0.880332
	6.35249	1.30088		6.12069	0.375663		6.12069	0.741315								6.12069	0.978507		6.12261	0.322236		6.12069	0.872948
	6.36015	1.28389		6.12644	0.37394		6.12644	0.736311								6.12835	0.95445		6.13027	0.321158		6.12644	0.863462
	6.3659	1.26721		6.1341	0.373688		6.1341	0.730373								6.13602	0.943152		6.13793	0.320353		6.1341	0.850775
	6.37356	1.2581		6.14176	0.371933		6.14176	0.722812								6.14368	0.931547		6.14368	0.319151		6.14176	0.839401
	6.38123	1.24848		6.14943	0.370013		6.14943	0.713687								6.14943	0.926872		6.15134	0.319777		6.14943	0.830413
	6.38889	1.23449		6.15709	0.368591		6.15517	0.711249								6.15709	0.922142		6.159	0.318234		6.15517	0.825269
	6.39464	1.21678		6.16284	0.366681		6.16284	0.71004								6.16475	0.918436		6.16667	0.316517		6.16284	0.817962
	6.4023	1.20467		6.1705	0.364774		6.1705	0.707404								6.17241	0.914783		6.17241	0.316232		6.1705	0.806612
	6.40996	1.19789		6.17816	0.363706		6.17816	0.69402								6.17816	0.908418		6.18199	0.316209		6.17816	0.797395
	6.41762	1.18978		6.18582	0.36211		6.18391	0.690916								6.18582	0.905543		6.18774	0.316901		6.18391	0.791493
	6.42529	1.17218		6.19157	0.361076		6.19157	0.687426								6.19349	0.901375		6.1954	0.318402		6.19157	0.788203
	6.43103	1.15755		6.19923	0.359113		6.19923	0.68561								6.20115	0.895005		6.20306	0.316364		6.19923	0.779005
	6.4387	1.15157		6.2069	0.356923		6.2069	0.681445								6.2069	0.890031		6.20881	0.314425		6.2069	0.767559
	6.44636	1.14787		6.21456	0.355289		6.21456	0.6692								6.21647	0.886638		6.21647	0.314528		6.21456	0.756876
	6.45402	1.13773		6.22222	0.353225		6.22031	0.66539								6.22222	0.880688		6.22414	0.315198		6.22031	0.749443
	6.45977	1.11996		6.22989	0.352303		6.22797	0.661007								6.22989	0.874135		6.2318	0.316539		6.22797	0.741623
	6.46743	1.10753		6.23563	0.350797		6.23563	0.6585								6.23755	0.870323		6.23755	0.314657		6.23563	0.734352
	6.4751	1.10318		6.24329	0.349997		6.24329	0.652686								6.24521	0.864935		6.24713	0.314514		6.24329	0.726938
	6.48276	1.10039		6.25096	0.349367		6.24904	0.646271								6.25096	0.85855		6.25287	0.314657		6.24904	0.719257
	6.49042	1.09086		6.25862	0.349144		6.25671	0.643013								6.25862	0.854194		6.26054	0.31744		6.25671	0.712442
	6.49808	1.07484		6.26437	0.347767		6.26437	0.637412								6.26628	0.848948		6.2682	0.318259		6.26437	0.706797
	6.50383	1.06488		6.27203	0.345998		6.27203	0.636977								6.27395	0.84395		6.27586	0.318199		6.27203	0.698698
	6.51149	1.06191		6.27969	0.344353		6.27969	0.633834								6.27969	0.838466		6.28161	0.313587		6.27969	0.690551
	6.51916	1.06026		6.28736	0.34236		6.28736	0.628691								6.28927	0.832528		6.28927	0.320175		6.28736	0.683633
	6.52682	1.05298		6.29502	0.34012		6.2931	0.62723								6.29885	0.824161		6.29694	0.321371		6.2931	0.678818
	6.53257	1.0406		6.30268	0.339551		6.30268	0.622704								6.3046	0.817709		6.3046	0.323074		6.30268	0.673643
	6.54023	1.0299		6.31034	0.338864		6.30843	0.621194								6.31418	0.813616		6.31418	0.3248		6.30843	0.666326
	6.54789	1.02536		6.31992	0.338371		6.31609	0.617226								6.32184	0.810211		6.32184	0.326871		6.31609	0.657564
	6.55556	1.02499		6.32759	0.337557		6.32567	0.611358								6.3295	0.807754		6.3295	0.329425		6.32567	0.651021
	6.56322	1.01594		6.33333	0.335244		6.33142	0.60851								6.33525	0.802184		6.33716	0.33505		6.33142	0.646745
	6.57088	1.00416		6.341	0.334472		6.33908	0.606926								6.34291	0.798444		6.34483	0.33869		6.33908	0.640185
	6.57663	0.994958		6.34866	0.334423		6.34674	0.602262								6.35057	0.794952		6.35057	0.339489		6.34674	0.633742
	6.58429	0.987518		6.35632	0.333267		6.35441	0.600688								6.35824	0.791265		6.35824	0.343839		6.35441	0.626174
	6.59195	0.985972		6.36207	0.33167		6.36015	0.596187								6.36398	0.784884		6.3659	0.350167		6.36015	0.621934
	6.59962	0.976169		6.36973	0.331734		6.36782	0.593537								6.37165	0.779854		6.37356	0.358518		6.36782	0.617684
	6.60536	0.964007		6.37739	0.331525		6.37548	0.589465								6.37931	0.775784		6.37931	0.363114		6.37548	0.612588
	6.61303	0.952232		6.38506	0.332157		6.38314	0.585926								6.38697	0.773182		6.38697	0.366556		6.38314	0.609887
	6.62069	0.945141		6.39081	0.331757		6.38889	0.585956								6.39464	0.767891		6.39464	0.373813		6.38889	0.601217
	6.62835	0.94825		6.40038	0.330827		6.39847	0.582876								6.4023	0.763452		6.4023	0.378687		6.39847	0.595859
	6.63602	0.940253		6.40613	0.330682		6.40421	0.582141								6.40805	0.759148		6.40996	0.384866		6.40421	0.592477
	6.64176	0.92992		6.41379	0.331337		6.41188	0.580932								6.41571	0.752658		6.41762	0.390544		6.41188	0.587356
	6.64943	0.920816		6.42146	0.33299		6.41954	0.57799								6.42337	0.752108		6.42337	0.398583		6.41954	0.581672
	6.65709	0.915975		6.42912	0.333893		6.4272	0.573983								6.42912	0.74758		6.43103	0.406575		6.4272	0.576753
	6.66475	0.91898		6.43487	0.335219		6.43295	0.574472								6.43678	0.743915		6.4387	0.412686		6.43295	0.573523
	6.6705	0.9144		6.44253	0.33714		6.44061	0.572103								6.44444	0.74265		6.44636	0.423344		6.44061	0.571643
	6.67816	0.903984		6.45019	0.340689		6.44828	0.566605								6.45211	0.7419		6.45211	0.429531		6.44828	0.567997
	6.68582	0.892793		6.45594	0.343014		6.45594	0.566481								6.45785	0.741989		6.45977	0.436156		6.45594	0.563647
	6.69349	0.886871		6.4636	0.344711		6.46169	0.564468								6.46743	0.741991		6.46743	0.443934		6.46169	0.560333
	6.70115	0.889198		6.47126	0.347426		6.47126	0.565361								6.47318	0.738437		6.4751	0.454748		6.47126	0.55351
	6.70881	0.888221		6.47893	0.350827		6.47701	0.563026								6.48084	0.736662		6.48276	0.462197		6.47701	0.550237
	6.71456	0.877818		6.48659	0.355742		6.48467	0.562375								6.48851	0.735147		6.49042	0.469163		6.48467	0.546023
	6.72222	0.865794		6.49425	0.360275		6.49234	0.561388								6.49617	0.734869		6.49617	0.472377		6.49234	0.540994
	6.72989	0.860574		6.5	0.364885		6.5	0.556393								6.50192	0.730896		6.50383	0.481333		6.5	0.536487
	6.73755	0.862416		6.50766	0.367777		6.50575	0.55668								6.50958	0.730153		6.51149	0.49012		6.50575	0.532641
	6.74329	0.861081		6.51533	0.372691		6.51341	0.55473								6.51724	0.730052		6.51724	0.497422		6.51341	0.530633
	6.75096	0.853646		6.52299	0.378251		6.52107	0.550644								6.5249	0.731809		6.5249	0.502396		6.52107	0.527291
	6.75862	0.841578		6.52874	0.384332		6.52874	0.552248								6.53065	0.732297		6.53257	0.508389		6.52874	0.523466
	6.76628	0.835245		6.5364	0.389923		6.53448	0.54977								6.53831	0.731355		6.54023	0.516514		6.53448	0.518226
	6.77203	0.835873		6.54406	0.396047		6.54215	0.547925								6.54598	0.731183		6.54789	0.52345		6.54215	0.514998
	6.78161	0.833958		6.55172	0.402276		6.54981	0.550175								6.55364	0.731839		6.55556	0.530067		6.54981	0.513772
	6.78736	0.826215		6.55939	0.408966		6.55747	0.544129								6.5613	0.733987		6.5613	0.534806		6.55747	0.509396
	6.79502	0.812487		6.56705	0.416971		6.56513	0.54334								6.56897	0.732189		6.56897	0.53784		6.56513	0.50453
	6.80268	0.801576		6.5728	0.422128		6.57088	0.543952								6.57471	0.730617		6.57663	0.543797		6.57088	0.500093
	6.80843	0.800108		6.58046	0.427615		6.57854	0.539248								6.58238	0.729083		6.58429	0.552325		6.57854	0.4962
	6.81609	0.802414		6.58812	0.434445		6.58621	0.540122								6.59004	0.730939		6.59004	0.55734		6.58621	0.493094
	6.82376	0.798835		6.59579	0.441551		6.59387	0.534446								6.5977	0.731699		6.5977	0.558197		6.59387	0.489984
	6.83142	0.790693		6.60153	0.448192		6.59962	0.53757								6.60345	0.731038		6.60536	0.563986		6.59962	0.487079
	6.83716	0.780899		6.61111	0.454725		6.60728	0.533859								6.61303	0.731269		6.61303	0.570279		6.60728	0.484272
	6.84674	0.776552		6.61686	0.461042		6.61494	0.529461								6.61877	0.731593		6.62069	0.575215		6.61494	0.481892
	6.85249	0.780967		6.62452	0.468525		6.62261	0.532053								6.62644	0.733758		6.62835	0.581673		6.62261	0.480548
	6.86015	0.776268		6.63218	0.474751		6.63027	0.527695								6.6341	0.73517		6.6341	0.582355		6.63027	0.478294
	6.86782	0.769938		6.63985	0.481707		6.63793	0.53259								6.63985	0.735614		6.64176	0.58534		6.63793	0.473652
	6.87548	0.768224		6.64559	0.487134		6.64368	0.531885								6.64751	0.735739		6.64943	0.591139		6.64368	0.469659
	6.88123	0.768615		6.65326	0.493042		6.65134	0.529738								6.65517	0.736639		6.65709	0.593631		6.65134	0.466088
	6.88889	0.766844		6.66092	0.498452		6.659	0.531154								6.66284	0.737718		6.66284	0.599046		6.659	0.464771
	6.89655	0.763919		6.66667	0.505359		6.66667	0.529693								6.66858	0.738548		6.6705	0.602505		6.66667	0.462561
	6.90421	0.75941		6.67433	0.511171		6.67241	0.530207								6.67624	0.738753		6.67816	0.601799		6.67241	0.460835
	6.90996	0.754081		6.68199	0.516324		6.68008	0.5288								6.68391	0.74043		6.68582	0.607096		6.68008	0.459413
	6.91954	0.753118		6.68966	0.521067		6.68774	0.526683								6.69157	0.740497		6.69157	0.609848		6.68774	0.457122
	6.92529	0.755543		6.69732	0.525957		6.6954	0.527872								6.69923	0.742744		6.69923	0.612344		6.6954	0.454123
	6.93295	0.751597		6.70498	0.531701		6.70306	0.524822								6.7069	0.745249		6.7069	0.614386		6.70306	0.45254
	6.94061	0.747721		6.71073	0.537975		6.71073	0.533553								6.71264	0.748314		6.71456	0.615718		6.71073	0.452067
	6.94828	0.740988		6.71839	0.541312		6.71647	0.532817								6.72031	0.747513		6.72222	0.618486		6.71647	0.449057
	6.95402	0.744245		6.72605	0.545083		6.72414	0.524368								6.72797	0.747156		6.72797	0.621631		6.72414	0.44735
	6.96169	0.745379		6.73372	0.549255		6.7318	0.528943								6.73563	0.748284		6.73563	0.624044		6.7318	0.44797
	6.96935	0.739875		6.73946	0.554443		6.73755	0.5307								6.74138	0.747011		6.74329	0.627641		6.73755	0.448199
	6.97701	0.736624		6.74713	0.559451		6.74521	0.530745								6.74904	0.74623		6.75096	0.625035		6.74521	0.446692
	6.98276	0.733507		6.75479	0.562422		6.75287	0.530325								6.75671	0.74513		6.75671	0.624631		6.75287	0.445461
	6.99042	0.737444		6.76245	0.565734		6.76054	0.526564								6.76437	0.744337		6.76437	0.628582		6.76054	0.444969
	6.99808	0.738078		6.77011	0.569539		6.7682	0.531672								6.77203	0.744115		6.77203	0.630038		6.7682	0.442242
	7.00575	0.7338		6.77778	0.574028		6.77586	0.531194								6.77969	0.742992		6.77969	0.629598		6.77586	0.441254
	7.01341	0.731872		6.78353	0.577556		6.78161	0.534935								6.78544	0.743167		6.78736	0.628039		6.78161	0.442969
	7.01916	0.733311		6.79119	0.580007		6.78927	0.535734								6.7931	0.743801		6.79502	0.627511		6.78927	0.445438
	7.02682	0.735689		6.79885	0.58259		6.79694	0.531968								6.80077	0.743736		6.80077	0.626076		6.79694	0.446661
	7.03448	0.734981		6.80651	0.585299		6.8046	0.535576								6.80843	0.743896		6.80843	0.628506		6.8046	0.447427
	7.04215	0.733957		6.81226	0.589537		6.81034	0.536292								6.81418	0.744152		6.81609	0.629226		6.81034	0.450024
	7.04789	0.730641		6.81992	0.591692		6.81801	0.54216								6.82184	0.744294		6.82376	0.623887		6.81801	0.453402
	7.05556	0.731076		6.82759	0.59341		6.82567	0.542451								6.8295	0.742764		6.8295	0.618563		6.82567	0.45608
	7.06322	0.736337		6.83525	0.595331		6.83333	0.543275								6.83716	0.741286		6.83716	0.623634		6.83333	0.458559
	7.07088	0.735156		6.84291	0.597006		6.841	0.552682								6.84483	0.739539		6.84483	0.621189		6.841	0.460129
	7.07854	0.734644		6.84866	0.599651		6.84866	0.555046								6.85057	0.737983		6.85249	0.618509		6.84866	0.463442
	7.08621	0.733785		6.85632	0.601928		6.85441	0.555169								6.85824	0.738312		6.86015	0.616149		6.85441	0.466768
	7.09195	0.730768		6.86398	0.602573		6.86207	0.555012								6.8659	0.737144		6.86782	0.612345		6.86207	0.470861
	7.09962	0.736171		6.87165	0.603078		6.86973	0.5567								6.87356	0.73643		6.87356	0.609006		6.86973	0.474946
	7.10728	0.738202		6.87739	0.603686		6.87739	0.56084								6.87931	0.736476		6.88123	0.608583		6.87739	0.477558
	7.11494	0.740032		6.88506	0.604864		6.88314	0.567315								6.88697	0.739567		6.88889	0.607109		6.88314	0.481094
	7.12069	0.736648		6.89272	0.606047		6.89081	0.567759								6.89464	0.737022		6.89655	0.601053		6.89081	0.485881
	7.12835	0.731795		6.90038	0.6063		6.89847	0.571698								6.9023	0.73439		6.9023	0.596745		6.89847	0.491956
	7.13602	0.732515		6.90805	0.606182		6.90613	0.572453								6.90996	0.733807		6.90996	0.592967		6.90613	0.497875
	7.14368	0.732829		6.91571	0.60655		6.91379	0.579012								6.91762	0.7332		6.91762	0.59121		6.91379	0.501193
	7.15134	0.732604		6.92146	0.607923		6.92146	0.580039								6.92337	0.730929		6.92529	0.588916		6.92146	0.506029
	7.159	0.726712		6.92912	0.608245		6.9272	0.583044								6.93103	0.728322		6.93295	0.583546		6.9272	0.511133
	7.16475	0.722756		6.93678	0.607239		6.93487	0.589677								6.9387	0.725473		6.9387	0.576264		6.93487	0.516726
	7.17241	0.723997		6.94444	0.606626		6.94253	0.589944								6.94636	0.721757		6.94636	0.57633		6.94253	0.520925
	7.18008	0.725563		6.95019	0.606569		6.94828	0.598077								6.95211	0.717858		6.95402	0.572975		6.94828	0.525274
	7.18774	0.725637		6.95785	0.604317		6.95594	0.598576								6.95977	0.713594		6.96169	0.566449		6.95594	0.529573
	7.19349	0.71952		6.96552	0.60486		6.9636	0.601877								6.96743	0.708482		6.96743	0.562303		6.9636	0.53543
	7.20115	0.716012		6.97318	0.604569		6.97126	0.603467								6.9751	0.706595		6.9751	0.557794		6.97126	0.54222
	7.20881	0.716104		6.97893	0.603893		6.97701	0.607528								6.98084	0.70372		6.98276	0.551369		6.97701	0.54715
	7.21647	0.720684		6.98851	0.601827		6.98659	0.611763								6.99042	0.700014		6.99042	0.552078		6.98659	0.552012
	7.22414	0.720139		6.99425	0.599763		6.99234	0.614497								6.99617	0.697604		6.99808	0.548572		6.99234	0.557756
	7.22989	0.712441		7.00192	0.599154		7	0.619778								7.00383	0.69477		7.00575	0.541682		7	0.563371
	7.23755	0.7085		7.00958	0.597049		7.00766	0.623835								7.01149	0.69123		7.01149	0.535188		7.00766	0.568209
	7.24521	0.714215		7.01724	0.594103		7.01533	0.627053								7.01916	0.689339		7.01916	0.532281		7.01533	0.57163
	7.25287	0.721483		7.02299	0.593079		7.02107	0.632679								7.0249	0.685432		7.02682	0.53002		7.02107	0.575965
	7.25862	0.716977		7.03065	0.590873		7.02874	0.635847								7.03257	0.680959		7.03448	0.524951		7.02874	0.581217
	7.26628	0.708956		7.03831	0.589289		7.0364	0.638009								7.04023	0.679616		7.04023	0.520228		7.0364	0.585927
	7.27395	0.704631		7.04598	0.587042		7.04406	0.639766								7.04598	0.676081		7.04789	0.515436		7.04406	0.590732
	7.28161	0.709747		7.05172	0.583287		7.04981	0.644025								7.05364	0.673064		7.05556	0.514209		7.04981	0.593987
	7.28927	0.716628		7.05939	0.580599		7.05939	0.64671								7.0613	0.666912		7.06322	0.510828		7.05939	0.598545
	7.29694	0.710691		7.06705	0.578311		7.06513	0.647702								7.06897	0.663114		7.07088	0.505249		7.06513	0.602314
	7.3046	0.697214		7.07471	0.575745		7.0728	0.654567								7.07663	0.654824		7.07854	0.500226		7.0728	0.6067
	7.31418	0.692797		7.08238	0.572448		7.08046	0.65661								7.08429	0.72584		7.08429	0.496227		7.08046	0.611512
	7.32184	0.697756		7.08812	0.570088		7.08812	0.655786								7.09004	0.718858		7.09195	0.49542		7.08812	0.615217
	7.32759	0.700421		7.09579	0.567348		7.09387	0.663628								7.0977	0.656433		7.09962	0.492407		7.09387	0.6188
	7.33525	0.688978		7.10345	0.565		7.10153	0.661881								7.10536	0.654012		7.10536	0.488353		7.10153	0.622644
	7.34291	0.671308		7.11111	0.56132		7.10919	0.664038								7.11303	0.657024		7.11303	0.482902		7.10919	0.626631
	7.35057	0.666293		7.11686	0.557015		7.11686	0.671693								7.11877	0.644141		7.12069	0.479091		7.11686	0.62919
	7.35632	0.672637		7.12452	0.554298		7.12261	0.668213								7.12835	0.630366		7.12835	0.478373		7.12261	0.63088
	7.3659	0.678657		7.13218	0.550961		7.13027	0.673094								7.1341	0.628013		7.13602	0.47651		7.13027	0.632803
	7.37165	0.676575		7.13985	0.547674		7.13793	0.672773								7.14176	0.625822		7.14368	0.471842		7.13793	0.636135
	7.37931	0.657144		7.14751	0.54484		7.14559	0.673706								7.14943	0.620485		7.14943	0.465657		7.14559	0.640306
	7.38697	0.652958		7.15517	0.540914		7.15326	0.676164								7.15709	0.614908		7.15709	0.463551		7.15326	0.643384
	7.39464	0.659225		7.16092	0.538088		7.159	0.671954								7.16284	0.610389		7.16475	0.461699		7.159	0.645622
	7.40038	0.660099		7.16858	0.535855		7.16667	0.67491								7.1705	0.606844		7.17241	0.461627		7.16667	0.647143
	7.40805	0.655149		7.17624	0.532742		7.17433	0.676687								7.17816	0.604114		7.17816	0.458268		7.17433	0.649819
	7.41571	0.647895		7.18391	0.529782		7.18199	0.680255								7.18582	0.601378		7.18582	0.453641		7.18199	0.651909
	7.42337	0.647836		7.18966	0.524656		7.18774	0.683488								7.19157	0.598069		7.19349	0.450464		7.18774	0.65332
	7.42912	0.649437		7.19732	0.520783		7.1954	0.677886								7.19923	0.594408		7.20115	0.451347		7.1954	0.653271
	7.4387	0.647753		7.20498	0.518399		7.20306	0.677723								7.2069	0.590881		7.20881	0.446939		7.20306	0.652875
	7.44444	0.643652		7.21264	0.515032		7.21073	0.683996								7.21456	0.587376		7.21647	0.444687		7.21073	0.65368
	7.45211	0.633228		7.22031	0.511752		7.21839	0.68406								7.22222	0.583592		7.22222	0.441824		7.21839	0.655006
	7.45977	0.629701		7.22797	0.50819		7.22605	0.682427								7.22797	0.578472		7.22989	0.437585		7.22605	0.656544
	7.46743	0.637654		7.23372	0.504529		7.2318	0.679851								7.23563	0.573588		7.23755	0.437979		7.2318	0.656227
	7.47318	0.635013		7.24138	0.501345		7.23946	0.681973								7.24329	0.571111		7.24521	0.434883		7.23946	0.654304
	7.48084	0.626388		7.24904	0.49743		7.24713	0.680275								7.25096	0.568246		7.25096	0.432822		7.24713	0.652933
	7.48851	0.618779		7.25671	0.494271		7.25479	0.685437								7.25671	0.564042		7.25862	0.429143		7.25479	0.653996
	7.49617	0.614098		7.26245	0.491254		7.26054	0.68182								7.26437	0.560062		7.26628	0.424477		7.26054	0.654018
	7.50192	0.61689		7.27011	0.488124		7.2682	0.681731								7.27203	0.555401		7.27395	0.422644		7.2682	0.651986
	7.50958	0.612594		7.27778	0.484872		7.27586	0.674249								7.27969	0.551991		7.27969	0.422326		7.27586	0.651712
	7.51724	0.601394		7.28544	0.482023		7.28353	0.681983								7.28736	0.549271		7.28736	0.423123		7.28353	0.651352
	7.5249	0.596784		7.2931	0.478068		7.29119	0.681139								7.29502	0.543208		7.29694	0.419023		7.29119	0.648745
	7.53257	0.600085		7.30077	0.474508		7.29885	0.678562								7.30268	0.540282		7.30268	0.413459		7.29885	0.646375
	7.53831	0.597708		7.30843	0.468946		7.30651	0.673524								7.31034	0.532947		7.31226	0.41407		7.30651	0.641667
	7.54598	0.592417		7.31609	0.466118		7.31418	0.674644								7.32184	0.528863		7.31992	0.412527		7.31418	0.637485
	7.55364	0.583899		7.32567	0.4632		7.32376	0.672423								7.3295	0.527185		7.32759	0.409135		7.32376	0.637074
	7.5613	0.581895		7.33142	0.461209		7.3295	0.672364								7.33716	0.525211		7.33525	0.405549		7.3295	0.637532
	7.56705	0.584171		7.33908	0.459272		7.33716	0.667749								7.34291	0.52048		7.34291	0.402236		7.33716	0.634176
	7.57471	0.583636		7.34674	0.456276		7.34483	0.66156								7.35057	0.515343		7.34866	0.401699		7.34483	0.629534
	7.58238	0.57793		7.35249	0.452597		7.35249	0.662774								7.35824	0.512436		7.35632	0.401509		7.35249	0.626556
	7.59004	0.570084		7.36015	0.451186		7.35824	0.664758								7.3659	0.510973		7.36398	0.400685		7.35824	0.624952
	7.5977	0.567808		7.36782	0.448445		7.3659	0.665163								7.37165	0.508759		7.37165	0.397501		7.3659	0.622002
	7.60536	0.571935		7.37548	0.444665		7.37356	0.660356								7.37931	0.504747		7.37739	0.392557		7.37356	0.617521
	7.61111	0.573859		7.38123	0.441094		7.38123	0.660015								7.38697	0.501028		7.38506	0.392022		7.38123	0.612605
	7.61877	0.569705		7.38889	0.438219		7.38697	0.66351								7.39464	0.499903		7.39272	0.389997		7.38697	0.610488
	7.62644	0.561143		7.39655	0.435873		7.39655	0.657444								7.40038	0.497894		7.40038	0.388267		7.39655	0.609328
	7.6341	0.557057		7.40421	0.434341		7.4023	0.656546								7.40996	0.495146		7.40805	0.385395		7.4023	0.604896
	7.63985	0.558922		7.41188	0.431899		7.40996	0.651803								7.41571	0.492136		7.41379	0.381402		7.40996	0.599427
	7.64751	0.560732		7.41954	0.428871		7.41762	0.65278								7.42337	0.491305		7.42146	0.379876		7.41762	0.594372
	7.65517	0.55923		7.42529	0.424763		7.42529	0.653368								7.43103	0.488452		7.42912	0.380754		7.42529	0.590126
	7.66284	0.553928		7.43295	0.421136		7.43103	0.651053								7.4387	0.486312		7.43678	0.380809		7.43103	0.58615
	7.6705	0.551749		7.44061	0.419768		7.4387	0.650702								7.44444	0.484603		7.44253	0.375404		7.4387	0.582351
	7.67816	0.550757		7.44828	0.417876		7.44636	0.645851								7.45211	0.48064		7.45019	0.373135		7.44636	0.577996
	7.68391	0.547192		7.45402	0.414283		7.45211	0.642692								7.45977	0.473208		7.45785	0.370154		7.45211	0.574545
	7.69157	0.546701		7.46169	0.415372		7.46169	0.640891								7.46743	0.47432		7.46552	0.370369		7.46169	0.572175
	7.69923	0.542289		7.46935	0.411439		7.46743	0.63827								7.4751	0.473355		7.47318	0.370096		7.46743	0.569843
	7.70498	0.537102		7.47701	0.408605		7.4751	0.636548								7.48084	0.473008		7.48084	0.367927		7.4751	0.563788
	7.71264	0.535873		7.48467	0.405912		7.48276	0.631884								7.48851	0.46817		7.48659	0.366797		7.48276	0.559137
	7.72031	0.534964		7.49234	0.403334		7.49042	0.632106								7.49617	0.462035		7.49425	0.368315		7.49042	0.553824
	7.72797	0.533004		7.49808	0.399181		7.49617	0.628163								7.50383	0.46475		7.50192	0.367578		7.49617	0.549187
	7.73563	0.529318		7.50575	0.396154		7.50383	0.626904								7.50958	0.588668		7.50958	0.364962		7.50383	0.546316
	7.74329	0.525662		7.51341	0.395133		7.51149	0.631015								7.51724	0.495169		7.51533	0.365205		7.51149	0.542513
	7.74904	0.52295		7.52107	0.39369		7.51916	0.628207								7.5249	0.459978		7.52299	0.366267		7.51916	0.538684
	7.75671	0.523355		7.52682	0.392687		7.5249	0.621781								7.53257	0.469933		7.53065	0.366343		7.5249	0.536096
	7.76437	0.525091		7.53448	0.39035		7.53257	0.624595								7.53831	0.4513		7.53831	0.370786		7.53257	0.534044
	7.77203	0.520454		7.54215	0.389643		7.54023	0.621244								7.54598	0.450495		7.54406	0.371668		7.54023	0.530149
	7.77778	0.513949		7.54981	0.387756		7.54789	0.619417								7.55364	0.449665		7.55364	0.372087		7.54789	0.524275
	7.78544	0.509905		7.55747	0.384627		7.55556	0.616619								7.5613	0.447369		7.55939	0.374926		7.55556	0.517927
	7.7931	0.513097		7.56322	0.381887		7.56322	0.615474								7.56897	0.445077		7.56705	0.378402		7.56322	0.514842
	7.80077	0.514438		7.57088	0.380902		7.56897	0.613391								7.57663	0.443546		7.57471	0.384998		7.56897	0.512641
	7.80843	0.513778		7.57854	0.379424		7.57663	0.615834								7.58238	0.442866		7.58238	0.389767		7.57663	0.509948
	7.81609	0.510012		7.58621	0.379625		7.58429	0.613174								7.59004	0.441629		7.58812	0.392747		7.58429	0.506136
	7.82184	0.504496		7.59195	0.376936		7.59195	0.609162								7.5977	0.438856		7.59579	0.401021		7.59195	0.500994
	7.8295	0.507637		7.59962	0.374696		7.5977	0.608042								7.60536	0.436041		7.60345	0.409848		7.5977	0.496917
	7.83716	0.507291		7.60728	0.372757		7.60536	0.605969								7.61111	0.435176		7.61111	0.41774		7.60536	0.493746
	7.84483	0.505846		7.61494	0.372544		7.61303	0.608644								7.61877	0.434925		7.61686	0.425369		7.61303	0.491156
	7.85057	0.499235		7.62261	0.370659		7.62069	0.607785								7.62644	0.433062		7.62452	0.433797		7.62069	0.487704
	7.85824	0.49721		7.63027	0.370581		7.62835	0.605446								7.6341	0.427605		7.63218	0.445468		7.62835	0.482234
	7.8659	0.498154		7.63602	0.369233		7.6341	0.59866								7.64176	0.427682		7.63985	0.458427		7.6341	0.478949
	7.87356	0.496789		7.64368	0.369488		7.64176	0.599163								7.64943	0.429667		7.64751	0.471107		7.64176	0.477034
	7.88123	0.493532		7.65134	0.369146		7.64943	0.603235								7.65517	0.428412		7.65326	0.481951		7.64943	0.47384
	7.88697	0.486539		7.659	0.368681		7.65709	0.601606								7.66284	0.426097		7.66092	0.492719		7.65709	0.469368
	7.89464	0.480076		7.66475	0.369104		7.66284	0.598615								7.6705	0.423924		7.66858	0.504942		7.66284	0.464578
	7.9023	0.480111		7.67241	0.368098		7.6705	0.593709								7.67624	0.423945		7.67624	0.521652		7.6705	0.462228
	7.90996	0.483898		7.68008	0.368545		7.67816	0.593181								7.68391	0.420288		7.68199	0.535596		7.67816	0.461087
	7.91571	0.480049		7.68774	0.370368		7.68582	0.597441								7.69157	0.416606		7.68966	0.546768		7.68582	0.458721
	7.92337	0.47496		7.6954	0.371646		7.69349	0.595733								7.69923	0.423926		7.69732	0.560202		7.69349	0.454469
	7.93103	0.469938		7.70306	0.374556		7.70115	0.590788								7.7069	0.639993		7.70498	0.576349		7.70115	0.450993
	7.9387	0.468532		7.70881	0.375796		7.7069	0.587358								7.71456	0.722219		7.71264	0.592975		7.7069	0.44842
	7.94444	0.471813		7.71647	0.378768		7.71456	0.587348								7.72031	0.517361		7.72031	0.609029		7.71456	0.447532
	7.95402	0.470966		7.72414	0.382873		7.72222	0.588014								7.72797	0.52077		7.72605	0.622112		7.72222	0.445543
	7.95977	0.466634		7.7318	0.387097		7.72989	0.586252								7.73563	0.46245		7.73372	0.634175		7.72989	0.440668
	7.96743	0.465447		7.73755	0.390885		7.73563	0.584012								7.74329	0.448084		7.74138	0.649843		7.73563	0.435136
	7.9751	0.467025		7.74521	0.394561		7.74329	0.581593								7.74904	0.440973		7.74904	0.666242		7.74329	0.430403
	7.98276	0.466747		7.75287	0.40061		7.75096	0.579012								7.75671	0.436168		7.75479	0.679848		7.75096	0.428993
	7.98851	0.464716		7.76054	0.408835		7.75862	0.583163								7.76437	0.437506		7.76245	0.69426		7.75862	0.427838
	7.99617	0.461755		7.7682	0.415595		7.76628	0.580606								7.77203	0.439041		7.77011	0.708223		7.76628	0.424424
	8.00383	0.458513		7.77395	0.422335		7.77395	0.577413								7.77969	0.440019		7.77778	0.721351		7.77395	0.42086
	8.0115	0.46217		7.78161	0.429618		7.77969	0.572818								7.78736	0.441558		7.78544	0.73654		7.77969	0.418327
	8.01724	0.462457		7.78927	0.438903		7.78736	0.57153								7.7931	0.442671		7.7931	0.747559		7.78736	0.418227
	8.02682	0.459629		7.79694	0.447795		7.79502	0.575098								7.80077	0.443179		7.79885	0.759926		7.79502	0.412764
	8.03257	0.455706		7.80268	0.457804		7.80268	0.574689								7.80843	0.443358		7.80651	0.772396		7.80268	0.409269
	8.04023	0.454602		7.81034	0.46629		7.80843	0.573223								7.81609	0.443908		7.81418	0.785458		7.80843	0.405037
	8.04789	0.455751		7.81801	0.47663		7.81609	0.57158								7.82184	0.447547		7.81992	0.797881		7.81609	0.403114
	8.05556	0.454265		7.82567	0.487388		7.82376	0.572646								7.8295	0.451695		7.82759	0.810019		7.82376	0.40301
	8.0613	0.450987		7.83333	0.500346		7.83142	0.574422								7.83716	0.451652		7.83525	0.822488		7.83142	0.40111
	8.06897	0.445033		7.841	0.511073		7.83908	0.570701								7.84483	0.455217		7.84291	0.831189		7.83908	0.398674
	8.07663	0.447399		7.84674	0.521825		7.84483	0.571259								7.85249	0.457242		7.85057	0.840021		7.84483	0.395814
	8.08429	0.449356		7.85441	0.533213		7.85249	0.564571								7.85824	0.460906		7.85824	0.849287		7.85249	0.394073
	8.09004	0.448313		7.86207	0.543668		7.86015	0.566151								7.8659	0.465171		7.86398	0.858969		7.86015	0.391164
	8.0977	0.444971		7.86973	0.557076		7.86782	0.564379								7.87356	0.469289		7.87165	0.868268		7.86782	0.387268
	8.10536	0.442105		7.87548	0.5684		7.87356	0.566269								7.88123	0.475306		7.87931	0.875632		7.87356	0.385587
	8.11303	0.44492		7.88314	0.579863		7.88123	0.565356								7.88697	0.480635		7.88697	0.883331		7.88123	0.383176
	8.12069	0.448056		7.89081	0.589642		7.88889	0.559799								7.89464	0.485052		7.89272	0.892099		7.88889	0.381957
	8.12644	0.445773		7.89847	0.600373		7.89655	0.558545								7.9023	0.490813		7.90038	0.898762		7.89655	0.380569
	8.1341	0.442806		7.90421	0.612648		7.9023	0.559508								7.90996	0.493922		7.90805	0.906186		7.9023	0.379568
	8.14176	0.440092		7.91379	0.625181		7.91188	0.561966								7.91571	0.502219		7.91571	0.912339		7.91188	0.37794
	8.14943	0.44511		7.91954	0.636779		7.91762	0.560845								7.92529	0.505234		7.92337	0.915196		7.91762	0.375065
	8.15517	0.449145		7.9272	0.645884		7.92529	0.557696								7.93103	0.507507		7.93103	0.922841		7.92529	0.374374
	8.16283	0.448601		7.93487	0.6572		7.93295	0.561255								7.9387	0.514667		7.93678	0.927614		7.93295	0.371844
	8.1705	0.444965		7.94253	0.668728		7.94061	0.56318								7.94636	0.520513		7.94444	0.92979		7.94061	0.37028
	8.17816	0.447292		7.94828	0.678937		7.94636	0.565563								7.95402	0.52522		7.95211	0.935932		7.94636	0.367758
	8.18582	0.449302		7.95594	0.688271		7.95402	0.566264								7.95977	0.530092		7.95977	0.937359		7.95402	0.365399
	8.19349	0.449933		7.9636	0.696858		7.96169	0.565154								7.96743	0.535102		7.96552	0.93925		7.96169	0.365277
	8.19923	0.451126		7.96935	0.706438		7.96935	0.566935								7.9751	0.539917		7.97318	0.941883		7.96935	0.364797
	8.2069	0.451626		7.97701	0.716456		7.9751	0.571214								7.98276	0.541248		7.98084	0.944531		7.9751	0.364248
	8.21456	0.454261		7.98467	0.727474		7.98467	0.573958								7.99042	0.545339		7.98851	0.943681		7.98467	0.363332
	8.22222	0.457154		7.99234	0.735016		7.99042	0.574837								7.99808	0.551974		7.99617	0.941389		7.99042	0.364237
	8.22797	0.456118		8	0.7418		7.99808	0.57536								8.00383	0.555472		8.00192	0.942039		7.99808	0.365889
	8.23563	0.456216		8.00766	0.750091		8.00575	0.58793								8.0115	0.558926		8.00958	0.940832		8.00575	0.366357
	8.24329	0.45729		8.01341	0.759343		8.01341	0.582709								8.01916	0.563222		8.01724	0.940815		8.01341	0.36509
	8.25096	0.456701		8.02107	0.76854		8.01916	0.589959								8.02682	0.569311		8.0249	0.940177		8.01916	0.364231
	8.25862	0.460553		8.02873	0.773988		8.02682	0.595856								8.03257	0.572669		8.03065	0.937578		8.02682	0.365927
	8.26628	0.460405		8.0364	0.780986		8.03448	0.595481								8.04023	0.57613		8.03831	0.936601		8.03448	0.368397
	8.27203	0.462312		8.04215	0.786892		8.04215	0.601182								8.04789	0.57936		8.04598	0.932006		8.04215	0.371037
	8.27969	0.464032		8.04981	0.792277		8.04789	0.606457								8.05556	0.582876		8.05364	0.925186		8.04789	0.373165
	8.28736	0.463961		8.05747	0.79964		8.05556	0.613619								8.0613	0.585681		8.05939	0.920733		8.05556	0.375369
	8.29502	0.466178		8.06513	0.806126		8.06322	0.61542								8.06897	0.590003		8.06897	0.916269		8.06322	0.382128
	8.30268	0.467143		8.0728	0.809664		8.07088	0.619131								8.07663	0.593911		8.07471	0.911236		8.07088	0.38536
	8.31034	0.468911		8.08046	0.812555		8.07854	0.628099								8.08429	0.597587		8.08238	0.907177		8.07854	0.389251
	8.31801	0.470412		8.08621	0.816755		8.08429	0.636696								8.09195	0.601459		8.09004	0.90189		8.08429	0.394062
	8.32567	0.473873		8.09387	0.819871		8.09195	0.643532								8.0977	0.604349		8.0977	0.894707		8.09195	0.398515
	8.33333	0.476114		8.10153	0.822676		8.09962	0.645856								8.10536	0.606558		8.10345	0.884882		8.09962	0.402997
	8.341	0.47832		8.1092	0.824198		8.10728	0.654483								8.11303	0.608731		8.11111	0.878729		8.10728	0.408638
	8.34866	0.480547		8.11494	0.828041		8.11303	0.657138								8.12069	0.610548		8.11877	0.87205		8.11303	0.416663
	8.35441	0.482519		8.12261	0.829835		8.12069	0.672887								8.12644	0.612347		8.12644	0.863939		8.12069	0.424606
	8.36207	0.486382		8.13027	0.833419		8.12835	0.679007								8.1341	0.616033		8.1341	0.85771		8.12835	0.431059
	8.36973	0.487463		8.13793	0.836616		8.13602	0.678054								8.14176	0.616185		8.14176	0.849223		8.13602	0.438529
	8.37739	0.489544		8.14559	0.83549		8.14368	0.688023								8.14943	0.617532		8.14751	0.843502		8.14368	0.445973
	8.38314	0.492952		8.15326	0.83544		8.15134	0.701729								8.15709	0.617262		8.15517	0.834352		8.15134	0.453911
	8.3908	0.496123		8.159	0.837099		8.15709	0.710835								8.16475	0.618021		8.16283	0.82431		8.15709	0.462521
	8.39847	0.496191		8.16667	0.836994		8.16475	0.717512								8.1705	0.620673		8.1705	0.815504		8.16475	0.472142
	8.40613	0.50075		8.17433	0.837505		8.17241	0.718622								8.17816	0.619582		8.17624	0.806827		8.17241	0.481068
	8.41379	0.502906		8.18008	0.835891		8.18008	0.725231								8.18582	0.619976		8.18391	0.800705		8.18008	0.490807
	8.41954	0.50314		8.18774	0.835966		8.18582	0.742208								8.19349	0.621132		8.19157	0.793797		8.18582	0.503008
	8.4272	0.507489		8.1954	0.834778		8.19349	0.752671								8.19923	0.620174		8.19923	0.785334		8.19349	0.51485
	8.43487	0.503773		8.20307	0.83332		8.20115	0.758658								8.20881	0.618943		8.20498	0.775953		8.20115	0.523511
	8.44253	0.504668		8.21073	0.831712		8.20881	0.761234								8.21456	0.620036		8.21264	0.768302		8.20881	0.532624
	8.44828	0.506953		8.21839	0.830951		8.21648	0.769802								8.22222	0.618119		8.22031	0.761381		8.21648	0.54063
	8.45594	0.510068		8.22414	0.827583		8.22414	0.779855								8.22988	0.618046		8.22797	0.75489		8.22414	0.550504
	8.4636	0.510432		8.2318	0.826813		8.22988	0.795322								8.23755	0.616849		8.23563	0.745701		8.22988	0.560139
	8.47127	0.511004		8.23946	0.82351		8.23755	0.797686								8.24329	0.615985		8.24138	0.735791		8.23755	0.572267
	8.47893	0.513147		8.24713	0.819803		8.24521	0.803224								8.25096	0.615505		8.24904	0.727754		8.24521	0.585226
	8.48659	0.515332		8.25287	0.817973		8.25096	0.807345								8.25862	0.612696		8.25671	0.721323		8.25096	0.594432
	8.49234	0.51792		8.26054	0.815993		8.25862	0.816016								8.26628	0.610541		8.26437	0.715199		8.25862	0.605202
	8.5	0.517745		8.2682	0.812353		8.26628	0.826622								8.27203	0.610386		8.27012	0.709144		8.26628	0.613609
	8.50766	0.518917		8.27586	0.807905		8.27395	0.832357								8.27969	0.607735		8.27778	0.700854		8.27395	0.622856
	8.51533	0.521955		8.28352	0.803155		8.28161	0.8386								8.28736	0.605118		8.28544	0.693849		8.28161	0.632439
	8.52107	0.524279		8.29119	0.797225		8.28927	0.840495								8.29502	0.602991		8.2931	0.689702		8.28927	0.643293
	8.52873	0.523678		8.29885	0.793183		8.29693	0.849107								8.30268	0.600404		8.30268	0.676775		8.29693	0.653171
	8.5364	0.524116		8.30651	0.788594		8.3046	0.857216								8.31034	0.595886		8.31034	0.669756		8.3046	0.664388
	8.54406	0.52589		8.31418	0.7836		8.31226	0.85886								8.31992	0.593974		8.31992	0.663996		8.31226	0.674826
	8.54981	0.527406		8.32184	0.77815		8.32184	0.865137								8.32567	0.590858		8.32567	0.65729		8.32184	0.681654
	8.55939	0.529745		8.3295	0.7721		8.32759	0.867916								8.33525	0.58748		8.33333	0.651776		8.32759	0.687926
	8.56513	0.529466		8.33717	0.766658		8.33525	0.873389								8.341	0.584283		8.341	0.643243		8.33525	0.696594
	8.5728	0.53039		8.34483	0.760835		8.34291	0.877895								8.34866	0.579681		8.34866	0.637031		8.34291	0.70454
	8.58046	0.528629		8.35057	0.756149		8.34866	0.884282								8.35632	0.576978		8.35441	0.631458		8.34866	0.712579
	8.58812	0.530971		8.35824	0.751724		8.35632	0.884938								8.36398	0.574367		8.36207	0.623175		8.35632	0.718288
	8.59387	0.530248		8.3659	0.745032		8.36398	0.885989								8.36973	0.569884		8.36973	0.618691		8.36398	0.727969
	8.60153	0.529123		8.37356	0.739278		8.37165	0.89244								8.37739	0.566626		8.37739	0.614198		8.37165	0.738262
	8.6092	0.531657		8.37931	0.733417		8.37739	0.894271								8.38506	0.561802		8.38314	0.610569		8.37739	0.746207
	8.61686	0.525931		8.38697	0.727088		8.38506	0.899576								8.3908	0.559293		8.39272	0.606432		8.38506	0.754117
	8.62452	0.52893		8.39464	0.71976		8.39272	0.899053								8.39847	0.553807		8.39847	0.60043		8.39272	0.758126
	8.63027	0.528833		8.4023	0.712471		8.40038	0.903411								8.40613	0.548795		8.40613	0.595029		8.40038	0.762032
	8.63793	0.525919		8.40996	0.706409		8.40805	0.904852								8.41379	0.5455		8.41379	0.588284		8.40805	0.765826
	8.64559	0.523341		8.41762	0.701943		8.41571	0.904659								8.42146	0.542861		8.42146	0.584677		8.41571	0.772753
	8.65326	0.523536		8.42337	0.695218		8.42146	0.908001								8.42912	0.540283		8.4272	0.580709		8.42146	0.78154
	8.659	0.524572		8.43103	0.690312		8.42912	0.906865								8.43487	0.536677		8.43487	0.57363		8.42912	0.786083
	8.66667	0.524418		8.4387	0.683969		8.43678	0.902799								8.44253	0.532156		8.44253	0.569684		8.43678	0.789871
	8.67433	0.522891		8.44636	0.67684		8.44444	0.89969								8.45019	0.529448		8.45019	0.566307		8.44444	0.789213
	8.68199	0.521055		8.45211	0.670081		8.45019	0.900953								8.45785	0.525131		8.45594	0.564864		8.45019	0.793656
	8.68774	0.519613		8.45977	0.664229		8.45785	0.904813								8.4636	0.522281		8.4636	0.56066		8.45785	0.795557
	8.6954	0.519237		8.46743	0.657797		8.46552	0.905118								8.47127	0.517706		8.47127	0.552963		8.46552	0.794496
	8.70307	0.517828		8.4751	0.652324		8.47318	0.900647								8.47893	0.512803		8.47893	0.550283		8.47318	0.797076
	8.71073	0.515927		8.48276	0.646417		8.48084	0.899379								8.48659	0.50979		8.48659	0.546497		8.48084	0.799155
	8.71839	0.513485		8.4885	0.641058		8.4885	0.900055								8.49425	0.505934		8.49234	0.54353		8.4885	0.802781
	8.72605	0.513109		8.49617	0.634597		8.49425	0.899033								8.50192	0.50309		8.5	0.541899		8.49425	0.803701
	8.7318	0.513061		8.50383	0.629238		8.50192	0.899073								8.50766	0.49886		8.50766	0.5343		8.50192	0.800223
	8.73946	0.511474		8.5115	0.622874		8.50958	0.895529								8.51533	0.494512		8.51533	0.532254		8.50958	0.798821
	8.74713	0.508363		8.51724	0.615209		8.51724	0.89279								8.52299	0.490826		8.52107	0.530555		8.51724	0.797923
	8.75479	0.505272		8.5249	0.610277		8.52299	0.895662								8.53065	0.486315		8.53065	0.533069		8.52299	0.798376
	8.76054	0.506841		8.53257	0.606131		8.53065	0.897266								8.5364	0.484005		8.5364	0.532822		8.53065	0.79908
	8.77012	0.50812		8.54023	0.600663		8.53831	0.892375								8.54406	0.479695		8.54406	0.529764		8.53831	0.797743
	8.77586	0.503803		8.54789	0.594371		8.54598	0.888906								8.55172	0.475455		8.55172	0.530937		8.54598	0.796836
	8.78352	0.50017		8.55556	0.587681		8.55364	0.887815								8.55939	0.473482		8.55939	0.530292		8.55364	0.793071
	8.79119	0.497577		8.5613	0.582909		8.55939	0.886409								8.56705	0.471224		8.56513	0.538068		8.55939	0.789833
	8.79885	0.494278		8.56897	0.57813		8.56705	0.888417								8.5728	0.467719		8.5728	0.544726		8.56705	0.785493
	8.8046	0.496437		8.57663	0.573515		8.57471	0.885772								8.58046	0.463673		8.58046	0.548904		8.57471	0.780563
	8.81226	0.49511		8.58429	0.566691		8.58238	0.880447								8.58812	0.460975		8.58812	0.556374		8.58238	0.777531
	8.81992	0.488813		8.59004	0.560064		8.58812	0.879257								8.59578	0.45889		8.59387	0.561614		8.58812	0.774308
	8.82567	0.486199		8.5977	0.555509		8.59578	0.877412								8.60153	0.454945		8.60153	0.57011		8.59578	0.771561
	8.83333	0.484579		8.60536	0.551051		8.60345	0.875566								8.6092	0.452033		8.6092	0.58136		8.60345	0.766366
	8.841	0.486598		8.61303	0.548463		8.61111	0.870946								8.61686	0.449877		8.61686	0.592207		8.61111	0.762598
	8.84866	0.482732		8.62069	0.545028		8.61877	0.865034								8.62452	0.44739		8.62452	0.604441		8.61877	0.759536
	8.85632	0.479513		8.62835	0.540575		8.62644	0.864387								8.63218	0.44635		8.63218	0.620807		8.62644	0.755414
	8.86398	0.477239		8.6341	0.537892		8.63218	0.862892								8.63985	0.44473		8.63793	0.6374		8.63218	0.750847
	8.86973	0.473604		8.64176	0.534337		8.63985	0.85963								8.64559	0.441735		8.64559	0.653347		8.63985	0.74182
	8.87739	0.476973		8.64943	0.533151		8.64751	0.855587								8.65326	0.439205		8.65326	0.66772		8.64751	0.733257
	8.88506	0.475866		8.65709	0.527457		8.65517	0.85272								8.66092	0.435892		8.66092	0.6883		8.65517	0.729495
	8.89272	0.468692		8.66283	0.522473		8.66092	0.851274								8.66858	0.434259		8.66667	0.70762		8.66092	0.728504
	8.89847	0.4663		8.6705	0.52135		8.66858	0.849384								8.67433	0.432605		8.67433	0.728245		8.66858	0.727103
	8.90613	0.464497		8.67816	0.52208		8.67624	0.84436								8.68199	0.429763		8.68199	0.75136		8.67624	0.717366
	8.91379	0.467434		8.68582	0.51871		8.68391	0.838526								8.68966	0.427725		8.68966	0.769976		8.68391	0.704746
	8.92146	0.46545		8.69349	0.516691		8.69157	0.836927								8.69732	0.425892		8.69732	0.791879		8.69157	0.69743
	8.92912	0.458341		8.69923	0.515008		8.69923	0.836878								8.70498	0.423544		8.70307	0.811848		8.69923	0.691687
	8.93678	0.457625		8.7069	0.512445		8.70498	0.834218								8.71264	0.422563		8.71073	0.834155		8.70498	0.691727
	8.94253	0.456547		8.71456	0.513195		8.71264	0.82756								8.71839	0.420985		8.71839	0.857146		8.71264	0.687766
	8.95019	0.460281		8.72222	0.513589		8.72031	0.817428								8.72605	0.418874		8.72605	0.878118		8.72031	0.679949
	8.95785	0.458315		8.72797	0.515334		8.72797	0.819955								8.73372	0.418029		8.7318	0.902412		8.72797	0.674905
	8.96552	0.449021		8.73563	0.515937		8.73372	0.821129								8.74138	0.418648		8.73946	0.924592		8.73372	0.669735
	8.97127	0.44728		8.74329	0.519333		8.74138	0.818232								8.74713	0.418013		8.74713	0.946137		8.74138	0.665413
	8.97893	0.446516		8.75096	0.526329		8.74904	0.812275								8.75479	0.415722		8.75479	0.967033		8.74904	0.655316
	8.98659	0.449749		8.75671	0.529153		8.75479	0.807562								8.76245	0.415478		8.76245	0.985517		8.75479	0.644377
	8.99425	0.448766		8.76628	0.532235		8.76437	0.807458								8.77012	0.415592		8.77012	1.00678		8.76437	0.637331
	9.00192	0.441442		8.77203	0.536139		8.77012	0.806565								8.77778	0.416455		8.77586	1.02406		8.77012	0.635508
	9.00766	0.43923		8.77969	0.543627		8.77778	0.804704								8.78352	0.416901		8.78352	1.04081		8.77778	0.634856
	9.01533	0.438185		8.78736	0.55104		8.78544	0.796902								8.79119	0.418227		8.79119	1.06041		8.78544	0.629175
	9.02299	0.439579		8.79502	0.559576		8.7931	0.79318								8.79885	0.420747		8.79885	1.08116		8.7931	0.621175
	9.03065	0.437157		8.80077	0.56816		8.79885	0.790135								8.80651	0.422988		8.8046	1.09916		8.79885	0.612811
	9.0364	0.434428		8.80843	0.578102		8.80651	0.787944								8.81226	0.425513		8.81226	1.11446		8.80651	0.609536
	9.04406	0.433024		8.81609	0.589261		8.81418	0.786291								8.81992	0.428173		8.81992	1.13121		8.81418	0.605844
	9.05172	0.431849		8.82376	0.60224		8.82184	0.78214								8.82759	0.429647		8.82759	1.14572		8.82184	0.599335
	9.05939	0.433122		8.8295	0.613172		8.82759	0.778088								8.83525	0.433559		8.83525	1.16024		8.82759	0.59052
	9.06705	0.431961		8.83908	0.628072		8.83717	0.775191								8.841	0.437111		8.84291	1.17386		8.83717	0.582997
	9.07471	0.429359		8.84483	0.639116		8.84291	0.77378								8.85057	0.438764		8.84866	1.18303		8.84291	0.581056
	9.08046	0.427615		8.85249	0.654578		8.85057	0.768005								8.85632	0.441578		8.85632	1.19709		8.85057	0.580971
	9.08812	0.427775		8.86015	0.668756		8.85824	0.763351								8.86398	0.446723		8.86398	1.21243		8.85824	0.574006
	9.09578	0.426591		8.8659	0.681751		8.8659	0.76268								8.87165	0.452493		8.87165	1.22334		8.8659	0.56038
	9.10345	0.4271		8.87356	0.695828		8.87165	0.760464								8.87931	0.456814		8.87739	1.23298		8.87165	0.550797
	9.1092	0.424039		8.88123	0.710913		8.87931	0.75662								8.88506	0.460755		8.88506	1.23853		8.87931	0.551623
	9.11686	0.420817		8.88889	0.727136		8.88697	0.754468								8.89272	0.464235		8.89272	1.24534		8.88697	0.552374
	9.12452	0.423686		8.89464	0.743264		8.89464	0.753135								8.90038	0.468936		8.89847	1.25313		8.89464	0.545157
	9.13218	0.425546		8.9023	0.757906		8.90038	0.751516								8.90805	0.47523		8.90805	1.26138		8.90038	0.533285
	9.13985	0.42299		8.90996	0.772051		8.90996	0.748693								8.91379	0.481064		8.91379	1.26886		8.90996	0.531129
	9.14751	0.416631		8.91762	0.786635		8.91571	0.745865								8.92337	0.486893		8.92146	1.27355		8.91571	0.533698
	9.15326	0.419864		8.92529	0.801587		8.92337	0.745905								8.92912	0.492341		8.92912	1.2793		8.92337	0.532412
	9.16092	0.42138		8.93295	0.81851		8.93103	0.744785								8.93678	0.498584		8.93678	1.282		8.93103	0.526774
	9.16858	0.419076		8.9387	0.833848		8.9387	0.743447								8.94444	0.503406		8.94253	1.28431		8.9387	0.515559
	9.17624	0.420462		8.94636	0.848033		8.94444	0.743363								8.95211	0.50881		8.95019	1.28572		8.94444	0.507901
	9.18199	0.41518		8.95402	0.862868		8.95211	0.740999								8.95785	0.516152		8.95785	1.28598		8.95211	0.504159
	9.18966	0.416678		8.96169	0.876861		8.95977	0.743694								8.96552	0.52156		8.96552	1.28522		8.95977	0.50239
	9.19732	0.419805		8.96743	0.889678		8.96552	0.742608								8.97318	0.528186		8.97127	1.28029		8.96552	0.502602
	9.20498	0.417578		8.9751	0.902595		8.97318	0.741863								8.98084	0.535486		8.98084	1.27876		8.97318	0.497717
	9.21073	0.415947		8.98276	0.914089		8.98084	0.738778								8.98659	0.541878		8.98659	1.27866		8.98084	0.493982
	9.21839	0.414345		8.99042	0.92494		8.9885	0.735462								8.99425	0.546558		8.99425	1.27452		8.9885	0.494211
	9.22605	0.418209		8.99808	0.936762		8.99617	0.738581								9.00192	0.552148		9.00192	1.27075		8.99617	0.49244
	9.23372	0.42117		9.00575	0.949312		9.00383	0.74206								9.00958	0.557787		9.00958	1.26321		9.00383	0.485113
	9.24138	0.420581		9.0115	0.960008		9.00958	0.745392								9.01724	0.562867		9.01533	1.25434		9.00958	0.479053
	9.24713	0.418271		9.01916	0.969703		9.01724	0.745451								9.02299	0.569507		9.02299	1.25022		9.01724	0.480495
	9.25479	0.415426		9.02682	0.979973		9.0249	0.745545								9.03065	0.575704		9.03065	1.24214		9.0249	0.484974
	9.26245	0.418777		9.03448	0.988547		9.03257	0.750722								9.03831	0.581438		9.03831	1.23018		9.03257	0.487124
	9.27012	0.42021		9.04023	0.997855		9.03831	0.755746								9.04598	0.586954		9.04406	1.22271		9.03831	0.482536
	9.27586	0.423624		9.04789	1.00508		9.04598	0.759818								9.05172	0.590518		9.05364	1.21275		9.04598	0.477625
	9.28544	0.42016		9.05556	1.01205		9.05364	0.762344								9.05939	0.594705		9.05939	1.20192		9.05364	0.479391
	9.29119	0.418567		9.06322	1.01914		9.0613	0.766628								9.06705	0.599372		9.06705	1.19088		9.0613	0.4818
	9.30077	0.425264		9.07088	1.02603		9.06897	0.777851								9.07471	0.603221		9.07471	1.17955		9.06897	0.482882
	9.30843	0.422203		9.07663	1.033		9.07663	0.78673								9.08238	0.607741		9.08046	1.16686		9.07663	0.486544
	9.31609	0.429457		9.08429	1.03829		9.08238	0.788339								9.09004	0.613558		9.08812	1.15292		9.08238	0.488728
	9.32376	0.428717		9.09195	1.04284		9.09004	0.795564								9.09578	0.617727		9.09578	1.1409		9.09004	0.495909
	9.33142	0.428675		9.09962	1.04625		9.0977	0.8058								9.10345	0.61992		9.10345	1.12526		9.0977	0.500842
	9.33908	0.430907		9.10536	1.05107		9.10536	0.816411								9.11111	0.621826		9.1092	1.11407		9.10536	0.503762
	9.34483	0.429845		9.11303	1.05485		9.11111	0.825314								9.11877	0.625736		9.11686	1.10506		9.11111	0.50316
	9.35249	0.434413		9.12069	1.05884		9.11877	0.832189								9.12452	0.629879		9.12452	1.09065		9.11877	0.50801
	9.36015	0.43698		9.12835	1.06109		9.12644	0.841147								9.13218	0.632271		9.13218	1.07819		9.12644	0.518596
	9.36782	0.435701		9.13602	1.0617		9.1341	0.850978								9.13985	0.635267		9.13985	1.06339		9.1341	0.530262
	9.37356	0.43727		9.14368	1.06396		9.14176	0.863415								9.14751	0.637678		9.14751	1.04672		9.14176	0.5374
	9.38123	0.438217		9.14943	1.06432		9.14751	0.871346								9.15517	0.638655		9.15326	1.03149		9.14751	0.542757
	9.38889	0.444553		9.15709	1.06596		9.15517	0.875941								9.16283	0.640059		9.16092	1.01643		9.15517	0.552911
	9.39655	0.446051		9.16475	1.06534		9.16283	0.88666								9.16858	0.643072		9.16858	1.00302		9.16283	0.566659
	9.40422	0.443698		9.17241	1.06411		9.1705	0.899635								9.17624	0.643728		9.17624	0.989964		9.1705	0.580609
	9.41188	0.445693		9.17816	1.06208		9.17624	0.911302								9.18391	0.643832		9.18199	0.97997		9.17624	0.590126
	9.41762	0.449255		9.18582	1.05787		9.18391	0.917467								9.18966	0.643434		9.18966	0.966323		9.18391	0.598199
	9.42529	0.454792		9.19349	1.05514		9.19157	0.924006								9.19732	0.643763		9.19732	0.94985		9.19157	0.607228
	9.43295	0.457062		9.20115	1.05098		9.19923	0.933847								9.20498	0.643926		9.20498	0.937045		9.19923	0.621158
	9.44061	0.455144		9.20881	1.04711		9.2069	0.947868								9.21264	0.642328		9.21264	0.92402		9.2069	0.637895
	9.44636	0.455997		9.21648	1.04308		9.21456	0.960596								9.22031	0.640927		9.22031	0.911052		9.21456	0.652306
	9.45402	0.460272		9.22222	1.04026		9.22031	0.964485								9.22797	0.640774		9.22605	0.90057		9.22031	0.663346
	9.46169	0.463943		9.22988	1.03636		9.22797	0.968113								9.23372	0.64041		9.23372	0.888051		9.22797	0.673141
	9.46935	0.465983		9.23755	1.03015		9.23563	0.98129								9.24138	0.638305		9.24138	0.877406		9.23563	0.6846
	9.4751	0.463733		9.24521	1.02221		9.24329	0.994956								9.24904	0.635563		9.24904	0.866949		9.24329	0.697417
	9.48467	0.465637		9.25096	1.01619		9.24904	1.00386								9.25671	0.632773		9.25479	0.855425		9.24904	0.711406
	9.49042	0.467135		9.25862	1.00989		9.25671	1.00726								9.26245	0.62989		9.26245	0.843407		9.25671	0.725449
	9.49808	0.477678		9.26628	1.00334		9.26437	1.01192								9.27012	0.626715		9.27012	0.832163		9.26437	0.738671
	9.50575	0.480159		9.27395	0.996878		9.27203	1.02025								9.27778	0.623261		9.27778	0.822348		9.27203	0.753542
	9.51341	0.47353		9.28161	0.98972		9.27969	1.0332								9.28544	0.621793		9.28544	0.814263		9.27969	0.767026
	9.51916	0.472505		9.28736	0.982043		9.28736	1.04659								9.2931	0.618384		9.29119	0.8061		9.28736	0.783303
	9.52682	0.477402		9.29693	0.973015		9.2931	1.04903								9.30268	0.614055		9.30077	0.795164		9.2931	0.79203
	9.53448	0.487022		9.3046	0.961994		9.30268	1.05387								9.31034	0.60944		9.30843	0.787182		9.30268	0.801052
	9.54023	0.487726		9.31226	0.953754		9.31034	1.06267								9.31801	0.607186		9.31801	0.78057		9.31034	0.814
	9.54981	0.483718		9.31992	0.944995		9.31801	1.06858								9.32567	0.602397		9.32376	0.77329		9.31801	0.829972
	9.55556	0.48216		9.32759	0.937319		9.32567	1.07541								9.33333	0.598082		9.33142	0.765108		9.32567	0.845395
	9.56322	0.485636		9.33525	0.928082		9.33333	1.07927								9.341	0.593852		9.33908	0.758421		9.33333	0.855004
	9.57088	0.49164		9.34291	0.918898		9.341	1.08404								9.34674	0.589291		9.34674	0.753802		9.341	0.86486
	9.57854	0.492523		9.34866	0.911412		9.34674	1.08714								9.35632	0.585524		9.35249	0.750006		9.34674	0.8734
	9.58429	0.489414		9.35632	0.904122		9.35441	1.08683								9.36207	0.581603		9.36015	0.747883		9.35441	0.886779
	9.59195	0.488632		9.36398	0.896624		9.36207	1.09488								9.36973	0.577359		9.36782	0.744619		9.36207	0.896069
	9.59962	0.492937		9.36973	0.885899		9.36973	1.09825								9.37739	0.572557		9.37548	0.742144		9.36973	0.903047
	9.60728	0.494634		9.37739	0.875958		9.37548	1.10063								9.38506	0.567853		9.38123	0.741946		9.37548	0.908298
	9.61303	0.497369		9.38506	0.865321		9.38506	1.10084								9.3908	0.562709		9.38889	0.744892		9.38506	0.920207
	9.62261	0.492114		9.39272	0.855818		9.3908	1.1028								9.39847	0.558446		9.39655	0.745121		9.3908	0.930669
	9.62835	0.491223		9.40038	0.848154		9.39847	1.10574								9.40613	0.55452		9.40422	0.748503		9.39847	0.93954
	9.63602	0.494868		9.40805	0.839931		9.40613	1.10529								9.41379	0.550972		9.41188	0.753055		9.40613	0.944348
	9.64368	0.495886		9.41379	0.831433		9.41379	1.10709								9.41954	0.546619		9.41762	0.7586		9.41379	0.944446
	9.65134	0.496194		9.42146	0.822082		9.41954	1.10673								9.42912	0.542131		9.42529	0.765822		9.41954	0.945561
	9.65709	0.488807		9.42912	0.811631		9.4272	1.10728								9.43487	0.537848		9.43295	0.772516		9.4272	0.952288
	9.66475	0.491025		9.43678	0.804033		9.43487	1.11131								9.44253	0.532841		9.44061	0.779426		9.43487	0.961473
	9.67241	0.493997		9.44253	0.797259		9.44253	1.11338								9.45019	0.529075		9.44636	0.793027		9.44253	0.967478
	9.68008	0.496854		9.45019	0.788483		9.44828	1.11002								9.45594	0.525595		9.45402	0.807413		9.44828	0.966261
	9.68582	0.491756		9.45785	0.780195		9.45594	1.10591								9.4636	0.522261		9.46169	0.822001		9.45594	0.970434
	9.69349	0.486246		9.46552	0.772155		9.4636	1.10648								9.47127	0.518156		9.46935	0.838582		9.4636	0.974295
	9.70115	0.490663		9.47318	0.763769		9.47127	1.11004								9.47893	0.513029		9.47701	0.856476		9.47127	0.97915
	9.70881	0.489302		9.48084	0.756527		9.47893	1.11102								9.48467	0.510085		9.48467	0.872137		9.47893	0.978853
	9.71648	0.491744		9.48659	0.749793		9.48467	1.10501								9.49234	0.506958		9.49042	0.888918		9.48467	0.975074
	9.72222	0.486453		9.49425	0.740644		9.49234	1.09991								9.5	0.502864		9.49808	0.908754		9.49234	0.973352
	9.72988	0.481953		9.50192	0.734981		9.5	1.10029								9.50766	0.498913		9.50575	0.929592		9.5	0.973675
	9.73755	0.483898		9.50958	0.727422		9.50766	1.10067								9.51533	0.497171		9.51341	0.949292		9.50766	0.973636
	9.74521	0.484878		9.51533	0.722619		9.51341	1.09712								9.52299	0.494936		9.51916	0.970084		9.51341	0.973392
	9.75096	0.485053		9.52299	0.718302		9.52107	1.091								9.52873	0.492633		9.52682	0.994756		9.52107	0.971657
	9.75862	0.477654		9.53065	0.711936		9.52873	1.08584								9.5364	0.489695		9.53448	1.0188		9.52873	0.969039
	9.76628	0.474566		9.53831	0.706498		9.5364	1.0826								9.54406	0.486875		9.54215	1.04221		9.5364	0.965285
	9.77395	0.478753		9.54598	0.701949		9.54406	1.08134								9.55172	0.483236		9.54981	1.06349		9.54406	0.959056
	9.78161	0.479564		9.55364	0.697808		9.55172	1.07815								9.55747	0.479684		9.55747	1.08558		9.55172	0.950585
	9.78927	0.477506		9.55939	0.694642		9.55747	1.07253								9.56513	0.479492		9.56322	1.10987		9.55747	0.943454
	9.79502	0.469062		9.56705	0.69204		9.56513	1.06839								9.5728	0.478465		9.57088	1.13588		9.56513	0.939191
	9.80268	0.466782		9.57471	0.687859		9.5728	1.06455								9.58046	0.476115		9.57854	1.16024		9.5728	0.938423
	9.81034	0.467839		9.58046	0.686436		9.58046	1.0639								9.58812	0.474215		9.58621	1.17753		9.58046	0.938053
	9.81801	0.468947		9.58812	0.686706		9.58621	1.05657								9.59578	0.472839		9.59195	1.20219		9.58621	0.931529
	9.82376	0.471363		9.59578	0.686477		9.59387	1.04725								9.60153	0.471959		9.59962	1.22737		9.59387	0.917839
	9.83142	0.460035		9.60345	0.686297		9.60153	1.0419								9.6092	0.471157		9.60728	1.24933		9.60153	0.905419
	9.83908	0.456494		9.6092	0.688758		9.6092	1.03945								9.61686	0.47082		9.61494	1.26993		9.6092	0.897883
	9.84674	0.456571		9.61877	0.690808		9.61686	1.03839								9.62452	0.470024		9.62261	1.2865		9.61686	0.89401
	9.85441	0.457533		9.62452	0.693868		9.62452	1.03644								9.63027	0.470651		9.62835	1.30394		9.62452	0.88746
	9.86207	0.462516		9.63218	0.700189		9.63027	1.02779								9.63793	0.472301		9.63602	1.32357		9.63027	0.879982
	9.86782	0.452106		9.63985	0.704391		9.63793	1.02417								9.64559	0.472856		9.64368	1.34455		9.63793	0.875438
	9.87548	0.447852		9.64751	0.709399		9.64559	1.01972								9.65326	0.474477		9.65134	1.36152		9.64559	0.867997
	9.88314	0.449649		9.65326	0.719101		9.65134	1.01416								9.66092	0.476817		9.65709	1.37591		9.65134	0.859539
	9.8908	0.447828		9.66092	0.726437		9.659	1.00563								9.66667	0.478323		9.66475	1.3914		9.659	0.846978
	9.89655	0.450922		9.66858	0.73613		9.66667	1.00243								9.67433	0.480863		9.67241	1.4055		9.66667	0.835947
	9.90422	0.443801		9.67624	0.746809		9.67433	0.999265								9.68199	0.483987		9.68008	1.41887		9.67433	0.829271
	9.91188	0.440068		9.68199	0.760049		9.68008	0.992187								9.68966	0.488668		9.68582	1.42806		9.68008	0.824013
	9.91954	0.440364		9.69157	0.770218		9.68966	0.98663								9.6954	0.490235		9.6954	1.43422		9.68966	0.814601
	9.9272	0.439567		9.69732	0.782711		9.6954	0.979889								9.70307	0.492562		9.70115	1.44279		9.6954	0.8044
	9.93295	0.441205		9.70498	0.797905		9.70307	0.978082								9.71073	0.498592		9.70881	1.45106		9.70307	0.797052
	9.94061	0.435378		9.71264	0.811361		9.71073	0.970808								9.71839	0.505011		9.71648	1.45643		9.71073	0.794032
	9.94828	0.431873		9.72031	0.825079		9.71839	0.962462								9.72605	0.509273		9.72414	1.4608		9.71839	0.79087
	9.95594	0.431177		9.72605	0.839901		9.72414	0.959062								9.73372	0.512332		9.72988	1.464		9.72414	0.782667
	9.96169	0.432465		9.73372	0.854871		9.7318	0.953183								9.73946	0.515146		9.73755	1.46398		9.7318	0.771294
	9.96935	0.435061		9.74138	0.870913		9.73946	0.94885								9.74713	0.519667		9.74521	1.46619		9.73946	0.756735
	9.97701	0.429797		9.74904	0.886304		9.74713	0.945731								9.75479	0.525424		9.75287	1.46827		9.74713	0.748162
	9.98467	0.424616		9.75479	0.903797		9.75287	0.94159								9.76245	0.530526		9.75862	1.46791		9.75287	0.74634
	9.99042	0.42416		9.76245	0.918767		9.76245	0.938343								9.7682	0.535756		9.7682	1.46367		9.76245	0.744166
	10	0.424474		9.77012	0.937567		9.7682	0.932786								9.77586	0.540952		9.77395	1.45902		9.7682	0.735864
	10.0058	0.42503		9.77778	0.95118		9.77586	0.926627								9.78352	0.546177		9.78161	1.45625		9.77586	0.722194
	10.0134	0.42265		9.78544	0.966732		9.78352	0.922969								9.79119	0.551431		9.78927	1.45288		9.78352	0.711556
	10.0211	0.416501		9.79119	0.984769		9.79119	0.918607								9.79885	0.555932		9.79693	1.4444		9.79119	0.70599
	10.0287	0.419446		9.79885	1.00017		9.79693	0.919273								9.80651	0.560645		9.80268	1.43267		9.79693	0.703347
	10.0345	0.418342		9.80651	1.01575		9.8046	0.916835								9.81226	0.567858		9.81034	1.42396		9.8046	0.697997
	10.0421	0.417549		9.81418	1.02997		9.81226	0.911332								9.81992	0.573771		9.81801	1.41783		9.81226	0.688328
	10.0498	0.421685		9.81992	1.04475		9.81992	0.909565								9.82759	0.579593		9.82376	1.40938		9.81992	0.681642
	10.0575	0.414111		9.82759	1.05871		9.82567	0.907127								9.83525	0.58615		9.83142	1.39714		9.82567	0.678384
	10.0651	0.41184		9.83525	1.07233		9.83525	0.908677								9.841	0.590234		9.83908	1.38422		9.83525	0.677363
	10.0728	0.414769		9.84291	1.08411		9.841	0.905192								9.84866	0.593493		9.84674	1.37194		9.841	0.669772
	10.0785	0.417827		9.85057	1.09663		9.84866	0.904516								9.85632	0.598652		9.85441	1.35983		9.84866	0.657594
	10.0862	0.418055		9.85824	1.10908		9.85632	0.902957								9.86207	0.604547		9.86207	1.34838		9.85632	0.648668
	10.0939	0.411953		9.86398	1.1216		9.86207	0.90003								9.87165	0.61099		9.86782	1.33065		9.86207	0.650076
	10.1015	0.412601		9.87165	1.1331		9.86973	0.903682								9.87739	0.615201		9.87548	1.31314		9.86973	0.650713
	10.1073	0.411909		9.87931	1.14257		9.87739	0.900533								9.88506	0.619851		9.88314	1.2967		9.87739	0.648869
	10.1149	0.414185		9.88697	1.15093		9.88506	0.899601								9.89272	0.624663		9.8908	1.28533		9.88506	0.640676
	10.1226	0.418256		9.89272	1.1595		9.8908	0.898204								9.90038	0.629324		9.89655	1.27169		9.8908	0.634612
	10.1303	0.415411		9.90038	1.16739		9.89847	0.901728								9.90613	0.632887		9.90422	1.2535		9.89847	0.635656
	10.136	0.412598		9.90805	1.17386		9.90613	0.908287								9.91379	0.635103		9.91188	1.23513		9.90613	0.638539
	10.1437	0.410419		9.91571	1.17958		9.91379	0.909901								9.92146	0.638941		9.91954	1.21858		9.91379	0.636471
	10.1513	0.416453		9.92337	1.18458		9.92146	0.911974								9.92912	0.642073		9.9272	1.20381		9.92146	0.627988
	10.159	0.419929		9.93103	1.19065		9.92912	0.91375								9.93487	0.64385		9.93487	1.19107		9.92912	0.623624
	10.1667	0.418845		9.93678	1.19437		9.93487	0.919061								9.94444	0.64637		9.94061	1.17165		9.93487	0.628426
	10.1724	0.413001		9.94444	1.19941		9.94253	0.923231								9.95019	0.648528		9.94828	1.15388		9.94253	0.635776
	10.1801	0.414177		9.95211	1.20237		9.95019	0.928768								9.95785	0.652427		9.95594	1.13809		9.95019	0.637511
	10.1877	0.4209		9.95977	1.20527		9.95785	0.930807								9.96552	0.65551		9.9636	1.1233		9.95785	0.636082
	10.1954	0.420566		9.96552	1.20558		9.9636	0.933699								9.97318	0.655384		9.96935	1.10959		9.9636	0.632757
	10.2012	0.417563		9.97318	1.20597		9.97127	0.941926								9.97893	0.654007		9.97701	1.09252		9.97127	0.638443
	10.2088	0.418458		9.98084	1.20645		9.97893	0.952646								9.98659	0.652476		9.98467	1.07641		9.97893	0.650816
	10.2165	0.421549		9.9885	1.20619		9.98659	0.95807								9.99425	0.656994		9.99234	1.06145		9.98659	0.656953
	10.2241	0.428323		9.99617	1.2064		9.99425	0.965902								10.0019	0.66152		10	1.04899		9.99425	0.652985
	10.2318	0.4257		10.0019	1.20482		10.0019	0.974183								10.0077	0.660108		10.0077	1.03778		10.0019	0.655483
	10.2395	0.424465		10.0096	1.20313		10.0077	0.982361								10.0172	0.659258		10.0134	1.02684		10.0077	0.672148
	10.2452	0.428222		10.0172	1.20112		10.0153	0.992251								10.023	0.658323		10.0211	1.0164		10.0153	0.688225
	10.2529	0.430534		10.0249	1.19824		10.023	1.00114								10.0306	0.658115		10.0287	1.00349		10.023	0.695915
	10.2605	0.43309		10.0306	1.19559		10.0306	1.00695								10.0383	0.658844		10.0345	0.992854		10.0306	0.700153
	10.2682	0.435532		10.0383	1.19055		10.0364	1.01609								10.0441	0.656874		10.0421	0.984216		10.0364	0.705588
	10.2739	0.434315		10.046	1.1857		10.0441	1.02726								10.0517	0.656537		10.0498	0.978363		10.0441	0.715308
	10.2816	0.436494		10.0536	1.18283		10.0517	1.04098								10.0594	0.6551		10.0575	0.97091		10.0517	0.727811
	10.2893	0.44013		10.0613	1.17804		10.0594	1.04857								10.0671	0.655099		10.0651	0.960534		10.0594	0.743999
	10.2969	0.441181		10.069	1.17283		10.0671	1.0571								10.0728	0.6553		10.0728	0.956089		10.0671	0.755287
	10.3046	0.441311		10.0747	1.16518		10.0728	1.06733								10.0805	0.653163		10.0785	0.956991		10.0728	0.765634
	10.3142	0.442454		10.0824	1.15818		10.0805	1.07337								10.0881	0.648112		10.0862	0.953764		10.0805	0.779919
	10.3218	0.45067		10.09	1.15021		10.0881	1.08376								10.0958	0.645269		10.0939	0.951708		10.0881	0.796548
	10.3295	0.450883		10.0977	1.14298		10.0958	1.09694								10.1035	0.642417		10.1015	0.948105		10.0958	0.808334
	10.3372	0.451635		10.1035	1.13459		10.1015	1.10838								10.1111	0.64008		10.1073	0.946106		10.1015	0.817025
	10.3429	0.450925		10.1111	1.12523		10.1092	1.1189								10.1169	0.634724		10.1149	0.954796		10.1092	0.828541
	10.3506	0.447487		10.1188	1.11689		10.1169	1.12706								10.1245	0.632095		10.1226	0.963313		10.1169	0.845218
	10.3582	0.454883		10.1264	1.10805		10.1245	1.13522								10.1322	0.630424		10.1303	0.963897		10.1245	0.865045
	10.3659	0.460594		10.1341	1.0984		10.1322	1.14271								10.1398	0.626109		10.1379	0.965526		10.1322	0.877224
	10.3736	0.459111		10.1418	1.08881		10.1398	1.15302								10.1456	0.622062		10.1456	0.977994		10.1398	0.885423
	10.3812	0.453877		10.1475	1.07744		10.1456	1.1628								10.1533	0.617669		10.1513	0.991535		10.1456	0.895813
	10.387	0.456902		10.1552	1.06625		10.1533	1.17079								10.1609	0.613376		10.159	1.00127		10.1533	0.910228
	10.3946	0.456988		10.1628	1.0569		10.1609	1.17754								10.1686	0.608046		10.1667	1.01564		10.1609	0.92438
	10.4023	0.461912		10.1686	1.04698		10.1686	1.18502								10.1762	0.605074		10.1743	1.02472		10.1686	0.934722
	10.41	0.469864		10.1762	1.03733		10.1743	1.19696								10.1839	0.603769		10.1801	1.04101		10.1743	0.946883
	10.4157	0.463644		10.1839	1.02625		10.182	1.20036								10.1897	0.598104		10.1877	1.06412		10.182	0.962089
	10.4234	0.462332		10.1916	1.01425		10.1897	1.20507								10.1973	0.59331		10.1954	1.08361		10.1897	0.977775
	10.431	0.463567		10.1973	1.00509		10.1973	1.21243								10.205	0.589943		10.2031	1.1038		10.1973	0.987076
	10.4387	0.462545		10.2069	0.995463		10.205	1.21727								10.2126	0.587412		10.2107	1.12087		10.205	0.993005
	10.4464	0.47271		10.2126	0.985142		10.2126	1.22564								10.2184	0.583378		10.2165	1.13997		10.2126	1.00067
	10.4521	0.467508		10.2203	0.973801		10.2184	1.23491								10.2261	0.578609		10.2241	1.16116		10.2184	1.01046
	10.4598	0.465107		10.228	0.963691		10.2261	1.23526								10.2337	0.576629		10.2318	1.17784		10.2261	1.02384
	10.4674	0.467632		10.2356	0.952438		10.2337	1.24139								10.2414	0.574717		10.2395	1.1969		10.2337	1.03137
	10.4751	0.469953		10.2414	0.943072		10.2414	1.24274								10.249	0.568868		10.2452	1.21491		10.2414	1.03676
	10.4808	0.473681		10.249	0.936264		10.2471	1.24676								10.2548	0.566058		10.2529	1.23821		10.2471	1.041
	10.4885	0.468357		10.2567	0.929262		10.2548	1.25054								10.2624	0.564775		10.2605	1.26195		10.2548	1.05122
	10.4962	0.467561		10.2644	0.919987		10.2624	1.24878								10.2701	0.562986		10.2682	1.28275		10.2624	1.06176
	10.5038	0.467611		10.2701	0.911702		10.2682	1.2533								10.2778	0.559139		10.2739	1.30052		10.2682	1.06601
	10.5115	0.471318		10.2797	0.904214		10.2778	1.25608								10.2835	0.552912		10.2835	1.31699		10.2778	1.06432
	10.5192	0.473826		10.2854	0.898206		10.2835	1.25993								10.2912	0.550632		10.2893	1.33207		10.2835	1.06194
	10.5249	0.468905		10.2931	0.890059		10.2912	1.26004								10.3008	0.54957		10.2988	1.35841		10.2912	1.06872
	10.5326	0.467212		10.3027	0.883812		10.3008	1.26049								10.3084	0.547983		10.3065	1.37887		10.3008	1.07653
	10.5402	0.467733		10.3103	0.880073		10.3084	1.26133								10.3161	0.546348		10.3142	1.39353		10.3084	1.08045
	10.5479	0.470054		10.318	0.87496		10.3161	1.25894								10.3238	0.544012		10.3218	1.40671		10.3161	1.07718
	10.5536	0.468017		10.3257	0.87257		10.3238	1.25616								10.3314	0.540465		10.3295	1.42307		10.3238	1.0723
	10.5613	0.463979		10.3333	0.871333		10.3314	1.2537								10.3391	0.540206		10.3372	1.43577		10.3314	1.07223
	10.569	0.46259		10.341	0.870573		10.3391	1.25454								10.3448	0.539758		10.3429	1.44789		10.3391	1.07171
	10.5766	0.463431		10.3487	0.871807		10.3448	1.2585								10.3525	0.53889		10.3506	1.45278		10.3448	1.07279
	10.5843	0.465207		10.3563	0.873354		10.3525	1.25268								10.3602	0.540987		10.3582	1.46703		10.3525	1.06907
	10.592	0.466267		10.364	0.876854		10.3602	1.24823								10.3659	0.54084		10.3659	1.48063		10.3602	1.06405
	10.5977	0.46158		10.3697	0.880666		10.3678	1.2477								10.3736	0.543467		10.3717	1.48895		10.3678	1.0636
	10.6054	0.455407		10.3774	0.886011		10.3736	1.23455								10.3812	0.54808		10.3793	1.49367		10.3736	1.0616
	10.613	0.453095		10.3851	0.891812		10.3812	1.24053								10.3889	0.547408		10.387	1.49391		10.3812	1.0584
	10.6188	0.460677		10.3927	0.89863		10.3889	1.23789								10.3965	0.546632		10.3946	1.50004		10.3889	1.05268
	10.6264	0.460047		10.3985	0.907707		10.3965	1.23208								10.4042	0.548951		10.4023	1.50588		10.3965	1.04309
	10.6341	0.454016		10.4061	0.91734		10.4042	1.22651								10.41	0.555179		10.41	1.50647		10.4042	1.03529
	10.6418	0.450703		10.4138	0.928969		10.41	1.22151								10.4176	0.558581		10.4157	1.49953		10.41	1.03193
	10.6475	0.451011		10.4215	0.938629		10.4176	1.2186								10.4253	0.560503		10.4234	1.49301		10.4176	1.03006
	10.6571	0.450904		10.4291	0.951048		10.4253	1.2191								10.4329	0.563232		10.431	1.49428		10.4253	1.02652
	10.6628	0.450706		10.4349	0.964015		10.4329	1.20623								10.4387	0.566466		10.4387	1.49711		10.4329	1.01526
	10.6705	0.450244		10.4425	0.976671		10.4387	1.2032								10.4464	0.569292		10.4444	1.49539		10.4387	1.00484
	10.6782	0.446966		10.4502	0.989972		10.4464	1.19666								10.454	0.57275		10.4521	1.48637		10.4464	0.99868
	10.6858	0.443914		10.4579	1.00305		10.454	1.19554								10.4617	0.577731		10.4598	1.47529		10.454	0.992284
	10.6916	0.442102		10.4636	1.01764		10.4617	1.19129								10.4694	0.582103		10.4674	1.47099		10.4617	0.983399
	10.6992	0.439354		10.4713	1.0313		10.4694	1.1817								10.477	0.586944		10.4751	1.46379		10.4694	0.972256
	10.7069	0.447419		10.4789	1.04603		10.477	1.17939								10.4828	0.588877		10.4828	1.45707		10.477	0.963505
	10.7146	0.440355		10.4866	1.06175		10.4828	1.17063								10.4904	0.590843		10.4885	1.44408		10.4828	0.956881
	10.7203	0.436456		10.4942	1.07642		10.4904	1.16819								10.4981	0.595909		10.4962	1.4263		10.4904	0.949717
	10.7299	0.434697		10.5019	1.09149		10.4981	1.15865								10.5058	0.601898		10.5038	1.41715		10.4981	0.94149
	10.7356	0.43539		10.5077	1.1063		10.5058	1.14822								10.5115	0.607098		10.5115	1.41168		10.5058	0.928222
	10.7433	0.43377		10.5153	1.12067		10.5115	1.14806								10.5192	0.610546		10.5172	1.39783		10.5115	0.911935
	10.751	0.427322		10.523	1.13522		10.5192	1.14672								10.5268	0.613343		10.5249	1.38323		10.5192	0.904974
	10.7586	0.431032		10.5306	1.14994		10.5268	1.13685								10.5345	0.616163		10.5326	1.36601		10.5268	0.903468
	10.7644	0.427905		10.5364	1.16512		10.5345	1.12527								10.5421	0.619951		10.5383	1.35102		10.5345	0.895976
	10.772	0.432823		10.5441	1.18009		10.5421	1.12091								10.5498	0.627688		10.5479	1.34196		10.5421	0.882298
	10.7797	0.427568		10.5517	1.19224		10.5479	1.11784								10.5556	0.634055		10.5536	1.33267		10.5479	0.870668
	10.7874	0.423743		10.5594	1.20356		10.5556	1.10735								10.5632	0.637412		10.5613	1.31773		10.5556	0.869614
	10.7931	0.424563		10.5671	1.21577		10.5632	1.10315								10.5709	0.639443		10.569	1.30085		10.5632	0.866565
	10.8008	0.419023		10.5747	1.22853		10.5709	1.10229								10.5766	0.643072		10.5766	1.28389		10.5709	0.858101
	10.8084	0.419343		10.5805	1.24031		10.5766	1.09459								10.5843	0.649943		10.5824	1.26958		10.5766	0.847042
	10.8161	0.419014		10.5881	1.25018		10.5843	1.09086								10.592	0.654238		10.59	1.25764		10.5843	0.834907
	10.8238	0.421561		10.5958	1.26093		10.592	1.08794								10.5996	0.657258		10.5977	1.24466		10.592	0.826982
	10.8295	0.420406		10.6035	1.27122		10.5996	1.08594								10.6054	0.661626		10.6054	1.22871		10.5996	0.822084
	10.8372	0.422363		10.6092	1.27923		10.6054	1.08718								10.6149	0.66605		10.6111	1.21034		10.6054	0.824569
	10.8448	0.414055		10.6169	1.28599		10.6149	1.08521								10.6207	0.671315		10.6207	1.19972		10.6149	0.820665
	10.8525	0.418333		10.6245	1.29027		10.6207	1.08599								10.6283	0.672795		10.6264	1.1956		10.6207	0.810777
	10.8582	0.412521		10.6322	1.2956		10.6283	1.08255								10.636	0.67315		10.6341	1.18166		10.6283	0.807574
	10.8659	0.420945		10.6398	1.29994		10.636	1.08065								10.6437	0.674075		10.6418	1.16777		10.636	0.808762
	10.8736	0.413069		10.6456	1.30456		10.6437	1.08432								10.6494	0.675642		10.6494	1.15558		10.6437	0.808916
	10.8812	0.418544		10.6533	1.3062		10.6494	1.08857								10.6571	0.679707		10.6552	1.14415		10.6494	0.802086
	10.8889	0.412347		10.6609	1.30909		10.6571	1.08931								10.6647	0.681867		10.6628	1.14334		10.6571	0.796006
	10.8965	0.416954		10.6686	1.31056		10.6647	1.08269								10.6724	0.681928		10.6705	1.14143		10.6647	0.797025
	10.9023	0.416891		10.6743	1.31125		10.6724	1.08044								10.6782	0.681235		10.6782	1.12999		10.6724	0.802716
	10.91	0.42162		10.682	1.31052		10.6782	1.09102								10.6877	0.681543		10.6839	1.11865		10.6782	0.805356
	10.9176	0.417925		10.6897	1.30884		10.6877	1.08731								10.6935	0.682311		10.6935	1.12472		10.6877	0.80276
	10.9253	0.417827		10.6973	1.30545		10.6935	1.09273								10.7012	0.682235		10.6992	1.1268		10.6935	0.80209
	10.931	0.419926		10.7031	1.30225		10.7012	1.0925								10.7088	0.680665		10.7069	1.12464		10.7012	0.803559
	10.9387	0.416441		10.7126	1.29943		10.7088	1.09534								10.7165	0.677437		10.7146	1.12392		10.7088	0.809542
	10.9464	0.424296		10.7184	1.29754		10.7165	1.09632								10.7222	0.675158		10.7222	1.12072		10.7165	0.815987
	10.954	0.417208		10.7261	1.29435		10.7222	1.10657								10.7299	0.678634		10.728	1.12561		10.7222	0.821534
	10.9617	0.425907		10.7337	1.28913		10.7299	1.10611								10.7376	0.67815		10.7356	1.13722		10.7299	0.829284
	10.9694	0.419076		10.7414	1.28039		10.7376	1.10902								10.7452	0.674727		10.7433	1.14832		10.7376	0.83649
	10.9751	0.418878		10.7471	1.27442		10.7452	1.12154								10.751	0.671639		10.749	1.15762		10.7452	0.842792
	10.9828	0.422558		10.7548	1.2693		10.751	1.12473								10.7586	0.669217		10.7567	1.164		10.751	0.849874
	10.9904	0.421848		10.7624	1.26199		10.7586	1.13598								10.7663	0.668853		10.7644	1.17095		10.7586	0.856666
	10.9981	0.420116		10.7701	1.25245		10.7663	1.14255								10.7739	0.667417		10.772	1.18439		10.7663	0.867216
	11.0038	0.431132		10.7759	1.24327		10.7739	1.14674								10.7816	0.664768		10.7797	1.1937		10.7739	0.878702
	11.0115	0.413546		10.7854	1.23439		10.7816	1.15475								10.7874	0.660561		10.7874	1.20306		10.7816	0.88698
	11.0192	0.437066		10.7912	1.22636		10.7874	1.16258								10.795	0.655414		10.7931	1.21552		10.7874	0.896917
	11.0268	0.440417		10.7988	1.21875		10.795	1.17375								10.8027	0.656311		10.8008	1.23009		10.795	0.907257
	11.0345	0.432145		10.8065	1.20768		10.8027	1.1805								10.8103	0.656101		10.8084	1.2469		10.8027	0.919075
	11.0402	0.430277		10.8142	1.19707		10.8103	1.18943								10.8161	0.650984		10.8161	1.26268		10.8103	0.932581
	11.0479	0.436379		10.8199	1.18561		10.8161	1.19958								10.8238	0.643996		10.8218	1.27101		10.8161	0.942849
	11.0556	0.440639		10.8276	1.1744		10.8238	1.20232								10.8314	0.639035		10.8295	1.28246		10.8238	0.951747
	11.0632	0.4316		10.8353	1.16538		10.8314	1.20667								10.8391	0.637978		10.8372	1.29535		10.8314	0.959835
	11.069	0.441388		10.841	1.15451		10.8391	1.21388								10.8467	0.637111		10.8448	1.31713		10.8391	0.970192
	11.0766	0.436773		10.8487	1.14473		10.8467	1.21938								10.8544	0.632161		10.8525	1.33656		10.8467	0.984011
	11.0843	0.443064		10.8563	1.13589		10.8544	1.2246								10.8602	0.626877		10.8602	1.34689		10.8544	0.996237
	11.092	0.434543		10.864	1.12603		10.8602	1.22827								10.8678	0.62424		10.8659	1.36135		10.8602	1.00848
	11.0996	0.428959		10.8717	1.11673		10.8678	1.22411								10.8755	0.621507		10.8736	1.37378		10.8678	1.0165
	11.1073	0.435248		10.8793	1.10761		10.8755	1.22598								10.8831	0.619677		10.8812	1.387		10.8755	1.02313
	11.113	0.453136		10.8851	1.09925		10.8831	1.2253								10.8889	0.61453		10.8889	1.39612		10.8831	1.03135
	11.1207	0.440438		10.8927	1.09247		10.8889	1.23368								10.8965	0.611116		10.8946	1.40385		10.8889	1.04101
	11.1283	0.556859		10.9004	1.08569		10.8965	1.24118								10.9042	0.610884		10.9023	1.41306		10.8965	1.05479
	11.136	0.680167		10.908	1.08		10.9042	1.23211								10.9119	0.610406		10.91	1.42634		10.9042	1.06299
	11.1418	0.765382		10.9138	1.0757		10.9119	1.22295								10.9195	0.609572		10.9176	1.43979		10.9119	1.06914
	11.1494	1.14052		10.9215	1.072		10.9195	1.21126								10.9272	0.60614		10.9253	1.44239		10.9195	1.08156
	11.1571	0.629533		10.9291	1.06621		10.9272	1.2274								10.9329	0.603554		10.931	1.44775		10.9272	1.09088
	11.1647	0.429605		10.9368	1.06342		10.9329	1.24904								10.9406	0.601887		10.9387	1.45449		10.9329	1.097
	11.1724	0.44985		10.9444	1.06169		10.9406	1.25198								10.9483	0.603649		10.9464	1.4604		10.9406	1.10027
	11.1801	0.447511		10.9521	1.06201		10.9483	1.25235								10.9559	0.604734		10.954	1.46426		10.9483	1.10368
	11.1858	0.43195		10.9579	1.0634		10.9559	1.23913								10.9617	0.604324		10.9598	1.45901		10.9559	1.11326
	11.1935	0.450581		10.9655	1.06422		10.9617	1.25076								10.9694	0.60401		10.9674	1.45803		10.9617	1.12225
	11.2012	0.44551		10.9732	1.06662		10.9694	1.27774								10.977	0.6047		10.9751	1.45671		10.9694	1.13011
	11.2088	0.458552		10.9808	1.0693		10.977	1.26555								10.9847	0.607275		10.9828	1.45939		10.977	1.13017
	11.2146	0.453844		10.9866	1.07461		10.9847	1.2681								10.9923	0.60848		10.9904	1.4635		10.9847	1.12812
	11.2222	0.45237		10.9942	1.08331		10.9923	1.26614								10.9981	0.609621		10.9981	1.45838		10.9923	1.12878
	11.2299	0.450084		11.0019	1.0911		10.9981	1.2698								11.0058	0.610807		11.0038	1.45093		10.9981	1.13298
	11.2356	0.4557		11.0096	1.12914		11.0058	1.27355								11.0134	0.613241		11.0115	1.44547		11.0058	1.13272
	11.2452	0.450593		11.0172	1.14293		11.0134	1.26494								11.0211	0.617557		11.0192	1.44004		11.0134	1.13095
	11.251	0.452254		11.0249	1.19285		11.0211	1.2595								11.0268	0.619154		11.0268	1.4372		11.0211	1.12914
	11.2586	0.450338		11.0306	1.22743		11.0268	1.2539								11.0345	0.617413		11.0326	1.42815		11.0268	1.12917
	11.2663	0.441986		11.0383	1.10482		11.0345	1.24802								11.0421	0.619207		11.0402	1.41882		11.0345	1.12827
	11.2739	0.453397		11.046	1.14037		11.0421	1.25363								11.0498	0.626907		11.0479	1.40899		11.0421	1.12537
	11.2797	0.438694		11.0517	1.17236		11.0498	1.25642								11.0575	0.63364		11.0556	1.40552		11.0498	1.12139
	11.2874	0.436559		11.0594	1.17569		11.0575	1.24465								11.0651	0.634309		11.0632	1.39782		11.0575	1.11246
	11.295	0.430404		11.0671	1.18594		11.0651	1.23404								11.0709	0.63444		11.0709	1.38513		11.0651	1.10676
	11.3027	0.439677		11.0747	1.19041		11.0709	1.22479								11.0785	0.635802		11.0766	1.37445		11.0709	1.10604
	11.3103	0.502296		11.0824	1.20261		11.0785	1.22255								11.0862	0.639484		11.0843	1.36011		11.0785	1.10388
	11.3199	0.577756		11.09	1.21161		11.0862	1.22167								11.0939	0.647064		11.092	1.35042		11.0862	1.09808
	11.3276	0.663178		11.0958	1.22358		11.0939	1.22773								11.0996	0.650312		11.0996	1.34695		11.0939	1.08658
	11.3333	0.570558		11.1035	1.23055		11.0996	1.21413								11.1073	0.650875		11.1054	1.33498		11.0996	1.08321
	11.341	0.577294		11.1111	1.2381		11.1073	1.19005								11.1149	0.654012		11.113	1.32632		11.1073	1.08045
	11.3487	0.487498		11.1188	1.25011		11.1149	1.21044								11.1226	0.657509		11.1207	1.31206		11.1149	1.07238
	11.3563	0.475149		11.1245	1.26128		11.1226	1.21408								11.1283	0.662689		11.1283	1.30426		11.1226	1.06299
	11.3621	0.428832		11.1322	1.27091		11.1303	1.19582								11.1379	0.664248		11.136	1.29595		11.1303	1.05226
	11.3697	0.433457		11.1398	1.28128		11.1379	1.18525								11.1437	0.666601		11.1418	1.28676		11.1379	1.04514
	11.3774	0.428927		11.1475	1.29106		11.1437	1.17834								11.1513	0.670617		11.1494	1.27942		11.1437	1.03713
	11.3851	0.432403		11.1552	1.29942		11.1513	1.18487								11.159	0.674177		11.1571	1.26784		11.1513	1.03172
	11.3908	0.42215		11.1628	1.30872		11.159	1.18233								11.1647	0.678434		11.1647	1.25971		11.159	1.0259
	11.3985	0.425522		11.1686	1.31688		11.1647	1.18196								11.1724	0.679986		11.1705	1.26253		11.1647	1.01713
	11.4061	0.428133		11.1762	1.32358		11.1724	1.16318								11.1801	0.680709		11.1782	1.25836		11.1724	1.00798
	11.4138	0.425433		11.1839	1.32896		11.1801	1.15038								11.1877	0.682582		11.1858	1.25235		11.1801	0.997694
	11.4215	0.397345		11.1916	1.33373		11.1877	1.16038								11.1935	0.685186		11.1935	1.24393		11.1877	0.989844
	11.4291	0.405629		11.1973	1.33855		11.1935	1.16287								11.2031	0.686423		11.1992	1.23737		11.1935	0.983874
	11.4349	0.499214		11.205	1.34241		11.2031	1.15417								11.2088	0.687212		11.2088	1.24299		11.2031	0.978455
	11.4425	0.533132		11.2126	1.34605		11.2088	1.13875								11.2165	0.688094		11.2146	1.24968		11.2088	0.974107
	11.4502	0.590102		11.2203	1.34879		11.2165	1.12924								11.2241	0.689613		11.2222	1.24777		11.2165	0.967028
	11.4579	0.679696		11.228	1.35061		11.2241	1.13032								11.2318	0.688145		11.2299	1.24165		11.2241	0.961788
	11.4636	0.506921		11.2337	1.35044		11.2318	1.13661								11.2376	0.689205		11.2376	1.24688		11.2318	0.95653
	11.4713	0.833836		11.2414	1.3506		11.2376	1.13148								11.2452	0.691198		11.2433	1.26067		11.2376	0.950998
	11.4789	1.30106		11.249	1.35074		11.2452	1.12281								11.2529	0.689973		11.251	1.26335		11.2452	0.947617
	11.4866	0.643744		11.2567	1.34866		11.2529	1.12444								11.2605	0.688325		11.2586	1.26592		11.2529	0.947587
	11.4942	0.469548		11.2624	1.34538		11.2605	1.12224								11.2663	0.685979		11.2663	1.26342		11.2605	0.947403
	11.5019	0.439757		11.2701	1.34404		11.2663	1.1295								11.2759	0.687508		11.272	1.26965		11.2663	0.945837
	11.5077	0.413516		11.2778	1.34179		11.2759	1.12299								11.2816	0.688419		11.2816	1.28637		11.2759	0.944635
	11.5153	0.441373		11.2854	1.33757		11.2816	1.11576								11.2893	0.685188		11.2874	1.29675		11.2816	0.945325
	11.523	0.417324		11.2931	1.33069		11.2893	1.12807								11.2988	0.683272		11.2969	1.3093		11.2893	0.944209
	11.5306	0.422561		11.3008	1.32466		11.2988	1.13725								11.3046	0.681614		11.3046	1.31733		11.2988	0.944782
	11.5364	0.412678		11.3084	1.31724		11.3065	1.13448								11.3142	0.681917		11.3123	1.32724		11.3065	0.950019
	11.5441	0.42848		11.318	1.31254		11.3142	1.12822								11.3218	0.679578		11.3199	1.33678		11.3142	0.955555
	11.5517	0.418638		11.3257	1.30532		11.3218	1.13004								11.3295	0.677618		11.3276	1.34574		11.3218	0.958173
	11.5594	0.429175		11.3314	1.29676		11.3295	1.13205								11.3353	0.673847		11.3353	1.34764		11.3295	0.959565
	11.5671	0.426129		11.3391	1.29072		11.3353	1.1488								11.3429	0.669737		11.341	1.35585		11.3353	0.963702
	11.5728	0.432927		11.3467	1.28428		11.3429	1.14902								11.3506	0.67301		11.3487	1.36848		11.3429	0.969987
	11.5805	0.431713		11.3544	1.27808		11.3506	1.14699								11.3582	0.673568		11.3563	1.38113		11.3506	0.975655
	11.5881	0.429936		11.3602	1.27011		11.3582	1.14852								11.364	0.669311		11.364	1.39014		11.3582	0.981272
	11.5958	0.433794		11.3678	1.26133		11.364	1.15539								11.3717	0.664065		11.3697	1.38991		11.364	0.987859
	11.6015	0.43025		11.3755	1.25477		11.3717	1.16152								11.3793	0.659535		11.3774	1.39276		11.3717	0.990332
	11.6092	0.431212		11.3831	1.24912		11.3793	1.16752								11.387	0.662088		11.3851	1.3989		11.3793	0.99647
	11.6169	0.430564		11.3908	1.24344		11.387	1.16616								11.3946	0.661424		11.3927	1.4103		11.387	1.00441
	11.6245	0.435896		11.3985	1.23768		11.3946	1.16655								11.4023	0.659312		11.4004	1.41683		11.3946	1.01625
	11.6322	0.432376		11.4042	1.23222		11.4023	1.17698								11.408	0.658322		11.408	1.41501		11.4023	1.02473
	11.6398	0.44119		11.4119	1.22817		11.408	1.18653								11.4157	0.655523		11.4138	1.41682		11.408	1.0315
	11.6456	0.431055		11.4195	1.2241		11.4157	1.18272								11.4234	0.654524		11.4215	1.42421		11.4157	1.03736
	11.6533	0.44198		11.4272	1.22047		11.4234	1.17542								11.431	0.655572		11.4291	1.42639		11.4234	1.04197
	11.6609	0.430905		11.4329	1.21759		11.431	1.18408								11.4368	0.653847		11.4349	1.42498		11.431	1.04795
	11.6686	0.445228		11.4406	1.21591		11.4368	1.20693								11.4444	0.650931		11.4425	1.41917		11.4368	1.05789
	11.6743	0.440855		11.4483	1.21628		11.4444	1.21371								11.4521	0.652329		11.4502	1.41929		11.4444	1.07024
	11.682	0.443493		11.4559	1.21742		11.4521	1.20438								11.4598	0.654512		11.4579	1.42267		11.4521	1.07971
	11.6897	0.443668		11.4636	1.21774		11.4598	1.19502								11.4674	0.65615		11.4636	1.42384		11.4598	1.08428
	11.6973	0.441048		11.4713	1.21947		11.4674	1.19459								11.4732	0.65637		11.4732	1.41764		11.4674	1.08974
	11.705	0.444325		11.477	1.21993		11.4732	1.20217								11.4808	0.655183		11.4789	1.41166		11.4732	1.09593
	11.7126	0.443905		11.4847	1.22359		11.4808	1.23749								11.4885	0.654904		11.4866	1.40897		11.4808	1.10374
	11.7184	0.4468		11.4923	1.22874		11.4885	1.24455								11.4962	0.659767		11.4942	1.40472		11.4885	1.11014
	11.7261	0.43854		11.5	1.23413		11.4962	1.22771								11.5019	0.660599		11.5019	1.4026		11.4962	1.11332
	11.7337	0.446809		11.5058	1.23971		11.5019	1.21592								11.5096	0.661646		11.5077	1.39239		11.5019	1.12019
	11.7395	0.440207		11.5134	1.24439		11.5096	1.22143								11.5172	0.661259		11.5153	1.38215		11.5096	1.12671
	11.7471	0.448556		11.5211	1.25229		11.5172	1.23825								11.5249	0.664156		11.523	1.37867		11.5172	1.13267
	11.7548	0.442818		11.5287	1.26076		11.5249	1.23208								11.5306	0.669618		11.5306	1.3789		11.5249	1.13345
	11.7624	0.446407		11.5364	1.26816		11.5306	1.2356								11.5402	0.670166		11.5383	1.38019		11.5306	1.13442
	11.7682	0.446128		11.5421	1.27392		11.5402	1.2291								11.546	0.670247		11.546	1.36876		11.5402	1.13815
	11.7778	0.446836		11.5498	1.28069		11.546	1.22609								11.5536	0.671405		11.5517	1.35782		11.546	1.13905
	11.7835	0.444888		11.5575	1.29029		11.5536	1.23663								11.5613	0.674519		11.5594	1.35667		11.5536	1.13922
	11.7912	0.443893		11.5651	1.29965		11.5613	1.2285								11.569	0.678706		11.5671	1.3504		11.5613	1.13925
	11.7988	0.448426		11.5709	1.30759		11.569	1.22216								11.5747	0.680726		11.5747	1.34536		11.569	1.13954
	11.8065	0.440992		11.5785	1.31487		11.5747	1.21507								11.5824	0.679775		11.5805	1.338		11.5747	1.14246
	11.8123	0.450365		11.5862	1.32345		11.5824	1.21618								11.59	0.68051		11.5881	1.33123		11.5824	1.14044
	11.8199	0.440462		11.5939	1.3336		11.59	1.22974								11.5977	0.686134		11.5958	1.33021		11.59	1.13868
	11.8276	0.445726		11.6015	1.34203		11.5977	1.22737								11.6035	0.69187		11.6035	1.33107		11.5977	1.13599
	11.8353	0.435476		11.6092	1.34924		11.6035	1.21666								11.6111	0.691474		11.6092	1.32767		11.6035	1.13137
	11.8429	0.443502		11.6149	1.35351		11.613	1.20026								11.6188	0.689725		11.6188	1.32069		11.613	1.12694
	11.8506	0.437107		11.6226	1.35946		11.6188	1.19427								11.6264	0.690341		11.6245	1.31581		11.6188	1.12689
	11.8563	0.442842		11.6303	1.36837		11.6264	1.22165								11.6341	0.694927		11.6322	1.31562		11.6264	1.12742
	11.864	0.462433		11.6379	1.37543		11.6341	1.22415								11.6418	0.702775		11.6398	1.31637		11.6341	1.1232
	11.8717	0.462332		11.6437	1.38116		11.6418	1.19527								11.6475	0.700609		11.6456	1.32032		11.6418	1.115
	11.8793	0.470741		11.6513	1.3832		11.6475	1.17935								11.6552	0.698454		11.6533	1.32167		11.6475	1.11144
	11.8851	0.481583		11.659	1.38705		11.6552	1.18228								11.6628	0.699309		11.6609	1.32292		11.6552	1.1101
	11.8927	0.480449		11.6667	1.39226		11.6628	1.21043								11.6686	0.700893		11.6686	1.32097		11.6628	1.10599
	11.9004	0.471644		11.6743	1.3954		11.6686	1.21512								11.6762	0.70652		11.6743	1.32241		11.6686	1.10094
	11.908	0.465675		11.682	1.39775		11.6762	1.18276								11.6839	0.702721		11.682	1.32799		11.6762	1.09552
	11.9138	0.477432		11.6877	1.39964		11.6839	1.16991								11.6916	0.701167		11.6897	1.32875		11.6839	1.08964
	11.9215	0.481071		11.6954	1.39956		11.6916	1.17901								11.6992	0.701839		11.6973	1.3303		11.6916	1.08492
	11.9291	0.492928		11.7031	1.40026		11.6992	1.19733								11.7069	0.704151		11.705	1.33166		11.6992	1.08616
	11.9368	0.486803		11.7107	1.4016		11.7069	1.18873								11.7126	0.709141		11.7126	1.34028		11.7069	1.08503
	11.9444	0.475836		11.7165	1.40079		11.7126	1.17442								11.7203	0.708188		11.7184	1.35465		11.7126	1.07726
	11.9502	0.472911		11.7241	1.39854		11.7203	1.15877								11.728	0.70374		11.7261	1.3569		11.7203	1.06768
	11.9579	0.475389		11.7318	1.39524		11.728	1.1584								11.7356	0.700469		11.7337	1.35703		11.728	1.06275
	11.9655	0.476594		11.7395	1.39334		11.7356	1.18157								11.7414	0.701094		11.7414	1.3598		11.7356	1.06207
	11.9732	0.471288		11.7471	1.39265		11.7414	1.17729								11.749	0.705191		11.7471	1.36558		11.7414	1.06319
	11.9789	0.466978		11.7529	1.39026		11.749	1.16241								11.7567	0.703371		11.7548	1.37568		11.749	1.05874
	11.9885	0.46627		11.7605	1.38694		11.7567	1.14991								11.7644	0.701413		11.7624	1.38442		11.7567	1.05795
	11.9942	0.462341		11.7682	1.38321		11.7644	1.15298								11.772	0.700407		11.7701	1.38347		11.7644	1.0532
	12.0019	0.462865		11.7759	1.37975		11.772	1.17492								11.7797	0.70027		11.7778	1.38423		11.772	1.05162
	12.0096	0.457631		11.7816	1.37585		11.7797	1.17516								11.7854	0.700685		11.7854	1.39578		11.7797	1.0496
	12.0172	0.464366		11.7893	1.3739		11.7854	1.17101								11.7931	0.699243		11.7912	1.40462		11.7854	1.05035
	12.023	0.458042		11.7969	1.37019		11.7931	1.16579								11.8008	0.698343		11.7988	1.4052		11.7931	1.05001
	12.0306	0.46503		11.8046	1.36294		11.8008	1.16864								11.8084	0.695482		11.8065	1.40284		11.8008	1.05156
	12.0383	0.460437		11.8123	1.36067		11.8084	1.17229								11.8142	0.692395		11.8142	1.40194		11.8084	1.05201
	12.046	0.464556		11.8199	1.36176		11.8142	1.17838								11.8218	0.700979		11.8199	1.40667		11.8142	1.0559
	12.0517	0.459238		11.8257	1.35856		11.8218	1.18134								11.8295	0.700216		11.8276	1.41513		11.8218	1.05841
	12.0594	0.466765		11.8333	1.35369		11.8295	1.17546								11.8372	0.693934		11.8353	1.41939		11.8295	1.05837
	12.0671	0.460266		11.841	1.34924		11.8372	1.18671								11.8448	0.693771		11.8429	1.41964		11.8372	1.0584
	12.0747	0.465631		11.8487	1.34835		11.8448	1.19017								11.8525	0.693411		11.8506	1.41798		11.8448	1.06183
	12.0824	0.4624		11.8544	1.34812		11.8525	1.19779								11.8582	0.696319		11.8563	1.41957		11.8525	1.06725
	12.09	0.464008		11.8621	1.34803		11.8582	1.19995								11.8659	0.696109		11.864	1.42472		11.8582	1.071
	12.0958	0.463372		11.8697	1.34765		11.8659	1.19357								11.8736	0.696431		11.8717	1.42077		11.8659	1.07413
	12.1035	0.464023		11.8774	1.3458		11.8736	1.19009								11.8793	0.693748		11.8793	1.41703		11.8736	1.07787
	12.1111	0.465663		11.8851	1.34587		11.8793	1.20982								11.887	0.691649		11.8851	1.41289		11.8793	1.08289
	12.1188	0.467354		11.8927	1.34989		11.887	1.22222								11.8946	0.699118		11.8927	1.41299		11.887	1.08794
	12.1245	0.46757		11.8985	1.35328		11.8946	1.22119								11.9023	0.7016		11.9004	1.41828		11.8946	1.08999
	12.1322	0.465823		11.9061	1.35491		11.9023	1.20922								11.91	0.699088		11.908	1.41648		11.9023	1.09288
	12.1398	0.467928		11.9138	1.35494		11.91	1.21608								11.9176	0.695046		11.9157	1.40863		11.91	1.09667
	12.1475	0.468556		11.9215	1.35878		11.9176	1.23485								11.9234	0.693979		11.9234	1.4043		11.9176	1.10305
	12.1552	0.470131		11.9272	1.36428		11.9234	1.22727								11.931	0.700789		11.9291	1.40382		11.9234	1.10677
	12.1609	0.470711		11.9349	1.3706		11.931	1.22645								11.9387	0.703178		11.9368	1.407		11.931	1.10841
	12.1686	0.469687		11.9425	1.37546		11.9387	1.22665								11.9464	0.702551		11.9444	1.40266		11.9387	1.11337
	12.1762	0.470548		11.9483	1.37956		11.9464	1.2346								11.9521	0.701245		11.9521	1.39583		11.9464	1.12004
	12.1839	0.475271		11.9559	1.38409		11.9521	1.25636								11.9598	0.701585		11.9579	1.39121		11.9521	1.12368
	12.1897	0.471152		11.9636	1.39068		11.9598	1.26153								11.9674	0.703437		11.9655	1.39254		11.9598	1.12573
	12.1973	0.478311		11.9713	1.3979		11.9674	1.23384								11.9751	0.707648		11.9732	1.39262		11.9674	1.12581
	12.205	0.470303		11.9789	1.40244		11.9751	1.22553								11.9828	0.708044		11.9808	1.38721		11.9751	1.12807
	12.2126	0.475037		11.9866	1.40883		11.9828	1.26204								11.9904	0.706515		11.9885	1.38432		11.9828	1.13393
	12.2203	0.474462		11.9923	1.41501		11.9904	1.27936								11.9962	0.707673		11.9962	1.38257		11.9904	1.14014
	12.228	0.479895		12	1.42045		11.9962	1.25407								12.0038	0.712164		12.0019	1.38685		11.9962	1.14125
	12.2337	0.475656		12.0077	1.42821		12.0038	1.23727								12.0115	0.715549		12.0096	1.38999		12.0038	1.13903
	12.2414	0.477574		12.0153	1.43297		12.0115	1.23367								12.0192	0.714813		12.0172	1.38291		12.0115	1.14167
	12.249	0.471984		12.0211	1.43583		12.0192	1.27463								12.0249	0.714696		12.0249	1.38129		12.0192	1.14542
	12.2567	0.476973		12.0287	1.43905		12.0249	1.32082								12.0326	0.711768		12.0306	1.38075		12.0249	1.14852
	12.2624	0.479525		12.0364	1.44633		12.0326	1.27277								12.0402	0.717648		12.0383	1.3859		12.0326	1.14793
	12.2701	0.477172		12.0441	1.45208		12.0402	1.24283								12.0479	0.72071		12.046	1.38779		12.0402	1.14762
	12.2778	0.475664		12.0517	1.45499		12.0479	1.24565								12.0556	0.720564		12.0517	1.38474		12.0479	1.15063
	12.2854	0.475259		12.0594	1.45689		12.0556	1.26552								12.0613	0.719937		12.0613	1.38463		12.0556	1.15221
	12.2931	0.482524		12.0651	1.4585		12.0613	1.27731								12.069	0.719692		12.0671	1.38526		12.0613	1.15239
	12.3008	0.477755		12.0728	1.46268		12.069	1.25465								12.0766	0.721443		12.0747	1.38972		12.069	1.15154
	12.3084	0.480896		12.0805	1.46534		12.0766	1.25496								12.0843	0.724879		12.0824	1.39466		12.0766	1.14725
	12.3161	0.477017		12.0881	1.46668		12.0843	1.24785								12.09	0.724318		12.09	1.39513		12.0843	1.14625
	12.3238	0.477077		12.0939	1.4651		12.09	1.2513								12.0977	0.723153		12.0958	1.39797		12.09	1.14582
	12.3314	0.469124		12.1015	1.46628		12.0977	1.27024								12.1054	0.719659		12.1035	1.40105		12.0977	1.14528
	12.3391	0.457521		12.1092	1.47055		12.1054	1.25063								12.113	0.723465		12.1111	1.40593		12.1054	1.14357
	12.3467	0.466421		12.1169	1.47002		12.113	1.23454								12.1188	0.72777		12.1188	1.41052		12.113	1.14132
	12.3544	0.46789		12.1245	1.46772		12.1188	1.2383								12.1264	0.7237		12.1245	1.41034		12.1188	1.13923
	12.3602	0.467392		12.1303	1.46821		12.1283	1.24731								12.1341	0.721889		12.1341	1.41187		12.1283	1.13775
	12.3678	0.466608		12.1379	1.46931		12.1341	1.26526								12.1418	0.724423		12.1398	1.41628		12.1341	1.13624
	12.3755	0.466181		12.1456	1.46962		12.1418	1.25269								12.1494	0.725966		12.1475	1.42489		12.1418	1.13572
	12.3831	0.460316		12.1533	1.46863		12.1494	1.24181								12.1571	0.726119		12.1552	1.42701		12.1494	1.13345
	12.3889	0.460956		12.159	1.46564		12.1571	1.23613								12.1628	0.726256		12.1628	1.42699		12.1571	1.12914
	12.3965	0.456677		12.1667	1.46435		12.1628	1.23347								12.1705	0.719991		12.1686	1.42506		12.1628	1.12919
	12.4042	0.458833		12.1743	1.46476		12.1705	1.24676								12.1782	0.724669		12.1762	1.42699		12.1705	1.13205
	12.4119	0.454937		12.182	1.46581		12.1782	1.24808								12.1858	0.730828		12.1839	1.43192		12.1782	1.13146
	12.4195	0.454004		12.1897	1.46504		12.1858	1.24858								12.1916	0.727437		12.1916	1.43611		12.1858	1.12803
	12.4272	0.454516		12.1973	1.46585		12.1916	1.21705								12.2012	0.726446		12.1973	1.43782		12.1916	1.12722
	12.4329	0.455064		12.2031	1.46163		12.2012	1.22673								12.2069	0.726453		12.2069	1.43836		12.2012	1.12839
	12.4406	0.45332		12.2107	1.46073		12.2069	1.28535								12.2146	0.726165		12.2126	1.43846		12.2069	1.1272
	12.4483	0.452153		12.2184	1.46378		12.2146	1.26266								12.2222	0.730559		12.2203	1.44344		12.2146	1.1279
	12.454	0.447772		12.2261	1.46327		12.2222	1.22044								12.2299	0.728898		12.228	1.44392		12.2222	1.1282
	12.4617	0.454202		12.2318	1.46448		12.2299	1.21833								12.2356	0.731117		12.2337	1.44555		12.2299	1.12621
	12.4694	0.453661		12.2395	1.46367		12.2356	1.23382								12.2433	0.730657		12.2414	1.44509		12.2356	1.12479
	12.477	0.45247		12.2471	1.4646		12.2433	1.26951								12.251	0.728873		12.249	1.44047		12.2433	1.12775
	12.4847	0.45184		12.2548	1.46625		12.251	1.26521								12.2586	0.730833		12.2567	1.44496		12.251	1.1323
	12.4923	0.454744		12.2624	1.46803		12.2586	1.24346								12.2644	0.733056		12.2624	1.45209		12.2586	1.13029
	12.4981	0.455455		12.2701	1.47044		12.2644	1.21311								12.272	0.732623		12.2701	1.45233		12.2644	1.12673
	12.5058	0.453293		12.2759	1.47045		12.272	1.22648								12.2797	0.731317		12.2778	1.45013		12.272	1.12703
	12.5134	0.450667		12.2835	1.47266		12.2797	1.26197								12.2874	0.730255		12.2854	1.44941		12.2797	1.12995
	12.5211	0.448035		12.2912	1.47813		12.2874	1.26293								12.295	0.736745		12.2931	1.45093		12.2874	1.1354
	12.5268	0.449296		12.2988	1.481		12.295	1.23003								12.3046	0.737252		12.3027	1.45622		12.295	1.13661
	12.5345	0.453868		12.3065	1.48402		12.3046	1.21862								12.3123	0.735574		12.3084	1.45598		12.3046	1.13777
	12.5421	0.454256		12.3123	1.48616		12.3123	1.26513								12.3199	0.734237		12.318	1.44584		12.3123	1.13884
	12.5498	0.45499		12.3218	1.48866		12.3199	1.28814								12.3276	0.736233		12.3257	1.4484		12.3199	1.14327
	12.5575	0.45634		12.3276	1.49363		12.3276	1.27036								12.3353	0.739205		12.3314	1.45509		12.3276	1.14728
	12.5651	0.457776		12.3353	1.50023		12.3353	1.23995								12.3429	0.745871		12.3391	1.45961		12.3353	1.15128
	12.5709	0.4578		12.3429	1.50445		12.3429	1.23843								12.3506	0.741387		12.3467	1.45605		12.3429	1.15286
	12.5785	0.460201		12.3506	1.50421		12.3506	1.26033								12.3563	0.736474		12.3544	1.44533		12.3506	1.15684
	12.5862	0.461598		12.3582	1.50527		12.3563	1.28133								12.364	0.737151		12.3602	1.44427		12.3563	1.15962
	12.5939	0.461912		12.3659	1.5167		12.364	1.28456								12.3717	0.751864		12.3678	1.45053		12.364	1.16502
	12.5996	0.459401		12.3717	1.52237		12.3717	1.25092								12.3793	0.75442		12.3755	1.45341		12.3717	1.16871
	12.6073	0.466575		12.3793	1.52288		12.3793	1.26625								12.3851	0.746306		12.3831	1.45087		12.3793	1.16811
	12.6149	0.456529		12.387	1.52474		12.3851	1.27618								12.3927	0.746152		12.3889	1.44562		12.3851	1.16925
	12.6226	0.449977		12.3946	1.52679		12.3927	1.28638								12.4004	0.746207		12.3985	1.45312		12.3927	1.17317
	12.6303	0.449669		12.4004	1.53237		12.4004	1.27914								12.408	0.753259		12.4042	1.45548		12.4004	1.17609
	12.636	0.457151		12.408	1.53783		12.408	1.26597								12.4157	0.756112		12.4119	1.45556		12.408	1.18024
	12.6437	0.455934		12.4157	1.54111		12.4157	1.26028								12.4234	0.754329		12.4195	1.45632		12.4157	1.17999
	12.6513	0.460153		12.4234	1.53985		12.4234	1.28599								12.4291	0.750411		12.4272	1.45172		12.4234	1.18097
	12.659	0.457942		12.431	1.54199		12.4291	1.32245								12.4368	0.74742		12.4329	1.45443		12.4291	1.1824
	12.6647	0.459363		12.4387	1.54659		12.4368	1.27758								12.4444	0.75926		12.4406	1.4598		12.4368	1.18579
	12.6724	0.456749		12.4444	1.55208		12.4444	1.24862								12.4521	0.761472		12.4483	1.46831		12.4444	1.1861
	12.6801	0.456177		12.4521	1.55257		12.4521	1.2691								12.4579	0.75779		12.4559	1.46891		12.4521	1.18393
	12.6877	0.45737		12.4598	1.54972		12.4579	1.29167								12.4655	0.752087		12.4617	1.46712		12.4579	1.18306
	12.6935	0.452384		12.4674	1.55008		12.4655	1.29897								12.4732	0.749262		12.4713	1.466		12.4655	1.18763
	12.7031	0.457563		12.4732	1.55495		12.4732	1.27026								12.4808	0.759412		12.477	1.46728		12.4732	1.19001
	12.7088	0.455635		12.4808	1.55941		12.4808	1.26122								12.4885	0.762059		12.4847	1.47263		12.4808	1.18869
	12.7165	0.45541		12.4885	1.55997		12.4885	1.27542								12.4962	0.761686		12.4923	1.47402		12.4885	1.18948
	12.7241	0.460352		12.4962	1.55829		12.4962	1.30498								12.5019	0.758163		12.5	1.47494		12.4962	1.19212
	12.7318	0.468645		12.5038	1.55613		12.5019	1.31699								12.5096	0.757605		12.5058	1.48075		12.5019	1.19335
	12.7376	0.460971		12.5096	1.55835		12.5096	1.26644								12.5172	0.759869		12.5134	1.48522		12.5096	1.19197
	12.7452	0.46052		12.5172	1.5633		12.5172	1.26171								12.5249	0.762562		12.5211	1.48275		12.5172	1.1883
	12.7529	0.459913		12.5249	1.56259		12.5249	1.28629								12.5306	0.761322		12.5287	1.48142		12.5249	1.18495
	12.7605	0.465521		12.5326	1.562		12.5306	1.3131								12.5383	0.761861		12.5345	1.48516		12.5306	1.18934
	12.7682	0.46291		12.5383	1.56262		12.5383	1.28075								12.546	0.762899		12.5421	1.488		12.5383	1.19623
	12.7759	0.470092		12.546	1.56502		12.546	1.26707								12.5517	0.764486		12.5498	1.49235		12.546	1.19837
	12.7816	0.463351		12.5536	1.56682		12.5517	1.24879								12.5613	0.765736		12.5575	1.49871		12.5517	1.19448
	12.7893	0.466172		12.5613	1.56769		12.5613	1.29638								12.5671	0.768068		12.5651	1.49394		12.5613	1.19002
	12.7969	0.461654		12.5671	1.56722		12.5671	1.35304								12.5747	0.767036		12.5709	1.49529		12.5671	1.18611
	12.8046	0.469888		12.5766	1.56569		12.5747	1.27552								12.5824	0.7617		12.5785	1.5007		12.5747	1.19129
	12.8103	0.464944		12.5824	1.57148		12.5824	1.28874								12.59	0.767957		12.5862	1.50607		12.5824	1.19455
	12.818	0.465213		12.59	1.57526		12.59	1.27924								12.5958	0.768452		12.5939	1.5073		12.59	1.19267
	12.8257	0.460263		12.5977	1.57561		12.5958	1.2817								12.6035	0.770142		12.5996	1.50103		12.5958	1.19153
	12.8333	0.465894		12.6054	1.57489		12.6035	1.30906								12.6111	0.769153		12.6073	1.5036		12.6035	1.18715
	12.841	0.460648		12.6111	1.57628		12.6111	1.29688								12.6188	0.769009		12.6149	1.50244		12.6111	1.18764
	12.8467	0.469524		12.6188	1.5816		12.6188	1.29818								12.6245	0.772965		12.6226	1.50814		12.6188	1.18822
	12.8544	0.464337		12.6264	1.58334		12.6245	1.29306								12.6322	0.771393		12.6303	1.51238		12.6245	1.18789
	12.8621	0.468274		12.6341	1.58486		12.6341	1.28939								12.6398	0.771335		12.6379	1.51359		12.6341	1.18729
	12.8697	0.467274		12.6398	1.58501		12.6398	1.29869								12.6475	0.770264		12.6437	1.51443		12.6398	1.18431
	12.8755	0.468189		12.6494	1.58768		12.6475	1.30038								12.6552	0.770008		12.6513	1.51061		12.6475	1.18902
	12.8831	0.464269		12.6552	1.59475		12.6552	1.29303								12.6628	0.77424		12.659	1.51176		12.6552	1.19476
	12.8908	0.468218		12.6628	1.59799		12.6628	1.29945								12.6686	0.77821		12.6667	1.52168		12.6628	1.19713
	12.8985	0.468369		12.6705	1.59731		12.6686	1.29377								12.6762	0.771519		12.6724	1.52107		12.6686	1.19697
	12.9042	0.465888		12.6762	1.59708		12.6762	1.31591								12.6839	0.771481		12.6801	1.5164		12.6762	1.19307
	12.9119	0.473503		12.6839	1.60231		12.6839	1.32813								12.6916	0.776487		12.6877	1.51471		12.6839	1.19331
	12.9195	0.461195		12.6916	1.60963		12.6916	1.32981								12.6973	0.778743		12.6954	1.51858		12.6916	1.20115
	12.9272	0.472502		12.6992	1.61311		12.6973	1.29576								12.705	0.779663		12.7031	1.52536		12.6973	1.20779
	12.9349	0.462057		12.705	1.61221		12.7069	1.28281								12.7126	0.777376		12.7107	1.52742		12.7069	1.19896
	12.9425	0.472775		12.7146	1.61099		12.7126	1.31438								12.7203	0.770645		12.7165	1.51628		12.7126	1.19622
	12.9483	0.46797		12.7203	1.61471		12.7203	1.3363								12.728	0.769589		12.7241	1.5098		12.7203	1.20741
	12.9559	0.473488		12.728	1.62351		12.728	1.35441								12.7337	0.781684		12.7318	1.52416		12.728	1.21865
	12.9636	0.468195		12.7356	1.62826		12.7337	1.29571								12.7414	0.788234		12.7376	1.53416		12.7337	1.21654
	12.9713	0.473396		12.7433	1.62903		12.7414	1.28028								12.749	0.788302		12.7452	1.53165		12.7414	1.21059
	12.977	0.468212		12.749	1.6271		12.749	1.341								12.7567	0.783575		12.7529	1.52652		12.749	1.20836
	12.9847	0.470853		12.7567	1.62721		12.7567	1.40756								12.7624	0.775759		12.7605	1.52652		12.7567	1.21152
	12.9923	0.467605		12.7644	1.63553		12.7624	1.32849								12.7701	0.782569		12.7682	1.53147		12.7624	1.21983
	13	0.468961		12.772	1.63865		12.7701	1.30831								12.7778	0.787224		12.7759	1.53664		12.7701	1.22802
	13.0077	0.469536		12.7778	1.64007		12.7778	1.30971								12.7854	0.785513		12.7816	1.53553		12.7778	1.22342
	13.0153	0.47101		12.7854	1.64085		12.7854	1.32917								12.7931	0.788492		12.7893	1.52946		12.7854	1.21508
	13.0211	0.470445		12.7931	1.64307		12.7931	1.36036								12.8008	0.787432		12.7969	1.52961		12.7931	1.21722
	13.0287	0.466258		12.8008	1.64688		12.8008	1.35963								12.8065	0.787126		12.8046	1.53625		12.8008	1.22659
	13.0364	0.470791		12.8084	1.64829		12.8065	1.31572								12.8142	0.788025		12.8103	1.54734		12.8065	1.22858
	13.0421	0.460405		12.8161	1.64948		12.8142	1.29441								12.8218	0.789093		12.818	1.55017		12.8142	1.22306
	13.0498	0.47869		12.8218	1.65056		12.8218	1.33988								12.8295	0.788106		12.8257	1.54634		12.8218	1.22082
	13.0575	0.466107		12.8295	1.65081		12.8295	1.36703								12.8353	0.787179		12.8333	1.5446		12.8295	1.22284
	13.0651	0.476485		12.8372	1.65252		12.8353	1.33412								12.8429	0.788291		12.841	1.54734		12.8353	1.23066
	13.0728	0.461725		12.8448	1.65669		12.8429	1.29641								12.8506	0.792138		12.8487	1.55611		12.8429	1.23495
	13.0805	0.473287		12.8506	1.65887		12.8506	1.29886								12.8582	0.792151		12.8544	1.55088		12.8506	1.23205
	13.0862	0.471303		12.8582	1.65882		12.8582	1.34119								12.8659	0.793164		12.8621	1.54584		12.8582	1.22674
	13.0939	0.472354		12.8659	1.65748		12.8659	1.38567								12.8736	0.790432		12.8697	1.55107		12.8659	1.22819
	13.1015	0.470211		12.8736	1.66005		12.8736	1.33243								12.8793	0.790654		12.8774	1.56288		12.8736	1.23411
	13.1092	0.458575		12.8812	1.66399		12.8793	1.30709								12.887	0.79214		12.8831	1.56571		12.8793	1.23777
	13.1149	0.47612		12.887	1.66599		12.887	1.30133								12.8946	0.795614		12.8908	1.56069		12.887	1.23079
	13.1226	0.46752		12.8946	1.66576		12.8946	1.31673								12.9023	0.795185		12.8985	1.5559		12.8946	1.23005
	13.1303	0.483315		12.9023	1.66376		12.9023	1.35773								12.908	0.790335		12.9061	1.55703		12.9023	1.23782
	13.1379	0.468322		12.91	1.66641		12.908	1.35001								12.9157	0.786007		12.9138	1.5616		12.908	1.23934
	13.1456	0.482743		12.9157	1.67196		12.9157	1.30336								12.9234	0.798196		12.9215	1.56651		12.9157	1.23525
	13.1533	0.477145		12.9234	1.67387		12.9234	1.32526								12.931	0.801207		12.9272	1.56209		12.9234	1.23029
	13.159	0.479152		12.931	1.67481		12.931	1.33916								12.9387	0.795221		12.9349	1.55487		12.931	1.22777
	13.1667	0.472171		12.9387	1.67415		12.9387	1.32325								12.9444	0.79159		12.9425	1.55272		12.9387	1.22979
	13.1743	0.467833		12.9464	1.6762		12.9444	1.32929								12.9521	0.793013		12.9483	1.56364		12.9444	1.23626
	13.182	0.47016		12.954	1.67855		12.9521	1.32667								12.9598	0.795143		12.9559	1.56964		12.9521	1.24191
	13.1877	0.472331		12.9598	1.68368		12.9598	1.30259								12.9674	0.798393		12.9636	1.57095		12.9598	1.2353
	13.1954	0.478107		12.9674	1.68488		12.9674	1.34106								12.9732	0.80013		12.9713	1.57066		12.9674	1.22954
	13.2031	0.468671		12.9751	1.68226		12.9732	1.35294								12.9808	0.792034		12.977	1.5636		12.9732	1.23687
	13.2107	0.480011		12.9828	1.68597		12.9808	1.34079								12.9885	0.793555		12.9866	1.56817		12.9808	1.2398
	13.2184	0.468079		12.9885	1.69143		12.9885	1.3154								12.9962	0.802468		12.9923	1.5767		12.9885	1.23591
	13.2261	0.48094		12.9962	1.6953		12.9962	1.31987								13.0038	0.80249		13	1.57589		12.9962	1.23301
	13.2318	0.478199		13.0038	1.69475		13.0038	1.34842								13.0115	0.798606		13.0077	1.57386		13.0038	1.23182
	13.2395	0.480461		13.0115	1.69301		13.0115	1.34623								13.0172	0.792473		13.0153	1.5754		13.0115	1.24313
	13.2471	0.476674		13.0192	1.69568		13.0172	1.32374								13.0249	0.791454		13.0211	1.57101		13.0172	1.25068
	13.2529	0.47485		13.0268	1.6997		13.0249	1.32381								13.0326	0.799125		13.0287	1.57907		13.0249	1.2463
	13.2605	0.470072		13.0326	1.70337		13.0326	1.33521								13.0402	0.799752		13.0364	1.5774		13.0326	1.24249
	13.2682	0.477379		13.0402	1.70381		13.0402	1.34534								13.046	0.798732		13.0441	1.57279		13.0402	1.24219
	13.2759	0.47565		13.0479	1.70329		13.046	1.36737								13.0536	0.796899		13.0498	1.57959		13.046	1.24887
	13.2835	0.477506		13.0556	1.70306		13.0536	1.32988								13.0613	0.79546		13.0594	1.58452		13.0536	1.25691
	13.2912	0.47589		13.0613	1.70537		13.0613	1.31442								13.069	0.795774		13.0651	1.58289		13.0613	1.25322
	13.2988	0.479803		13.069	1.70866		13.069	1.30994								13.0766	0.798124		13.0728	1.58092		13.069	1.24242
	13.3065	0.48092		13.0766	1.70888		13.0766	1.37383								13.0843	0.795003		13.0805	1.57968		13.0766	1.24745
	13.318	0.487732		13.0843	1.70757		13.0843	1.41064								13.09	0.796461		13.0881	1.58301		13.0843	1.26347
	13.3238	0.477311		13.092	1.71222		13.09	1.33157								13.0977	0.797376		13.0939	1.58639		13.09	1.27198
	13.3314	0.486817		13.0977	1.71211		13.0977	1.29231								13.1054	0.798538		13.1015	1.59309		13.0977	1.27006
	13.3391	0.485056		13.1054	1.71441		13.1054	1.29812								13.1111	0.799841		13.1092	1.59181		13.1054	1.25866
	13.3467	0.485787		13.113	1.71414		13.113	1.4197								13.1188	0.800015		13.1169	1.58786		13.113	1.25256
	13.3544	0.475585		13.1207	1.71003		13.1188	1.3897								13.1264	0.793038		13.1226	1.5868		13.1188	1.2713
	13.3621	0.481233		13.1264	1.71182		13.1264	1.31724								13.1341	0.791007		13.1303	1.58914		13.1264	1.27547
	13.3678	0.45965		13.1341	1.71534		13.1341	1.32078								13.1398	0.798405		13.1379	1.59367		13.1341	1.26904
	13.3755	0.475762		13.1418	1.71772		13.1398	1.30132								13.1475	0.802151		13.1456	1.5926		13.1398	1.26861
	13.3831	0.461509		13.1494	1.71562		13.1494	1.35668								13.1552	0.798403		13.1533	1.59491		13.1494	1.26574
	13.3908	0.470847		13.1552	1.71397		13.1552	1.37812								13.1628	0.794669		13.159	1.58677		13.1552	1.27143
	13.3965	0.454297		13.1647	1.71747		13.1628	1.34773								13.1705	0.796212		13.1667	1.59438		13.1628	1.27005
	13.4042	0.456239		13.1705	1.71976		13.1705	1.32733								13.1782	0.797346		13.1743	1.59553		13.1705	1.26943
	13.4119	0.452441		13.1782	1.71968		13.1782	1.31155								13.1839	0.795289		13.182	1.59762		13.1782	1.27106
	13.4195	0.44728		13.1858	1.71787		13.1839	1.3358								13.1916	0.795735		13.1877	1.5978		13.1839	1.27249
	13.4272	0.455212		13.1935	1.71704		13.1916	1.34918								13.1992	0.793426		13.1954	1.59781		13.1916	1.27309
	13.4349	0.439123		13.1992	1.719		13.1992	1.32549								13.2069	0.791501		13.2031	1.59915		13.1992	1.27122
	13.4406	0.45223		13.2069	1.72391		13.2069	1.3214								13.2126	0.795774		13.2107	1.60259		13.2069	1.27155
	13.4483	0.436281		13.2146	1.725		13.2126	1.30179								13.2203	0.796073		13.2184	1.60076		13.2126	1.26909
	13.4559	0.446777		13.2222	1.72155		13.2203	1.32545								13.228	0.789991		13.2261	1.59697		13.2203	1.26636
	13.4636	0.439943		13.228	1.72073		13.228	1.3536								13.2356	0.788466		13.2318	1.59376		13.228	1.26924
	13.4694	0.439701		13.2376	1.72509		13.2356	1.34715								13.2433	0.794612		13.2395	1.60397		13.2356	1.27503
	13.477	0.428465		13.2433	1.72809		13.2433	1.31207								13.251	0.793915		13.2471	1.60509		13.2433	1.27368
	13.4847	0.441761		13.251	1.72792		13.251	1.28601								13.2567	0.792508		13.2548	1.60715		13.251	1.26926
	13.4923	0.431511		13.2586	1.72377		13.2567	1.31546								13.2644	0.788798		13.2605	1.60088		13.2567	1.26522
	13.5	0.446673		13.2663	1.72183		13.2644	1.35465								13.272	0.783679		13.2682	1.59293		13.2644	1.27063
	13.5058	0.428388		13.272	1.72675		13.272	1.33481								13.2797	0.787138		13.2759	1.60098		13.272	1.28165
	13.5134	0.443627		13.2797	1.73159		13.2797	1.30525								13.2854	0.792108		13.2835	1.60626		13.2797	1.28179
	13.5211	0.429759		13.2874	1.73284		13.2854	1.27735								13.295	0.791458		13.2912	1.60351		13.2854	1.27616
	13.5287	0.442211		13.2931	1.7286		13.295	1.32121								13.3027	0.787181		13.2988	1.59554		13.295	1.27149
	13.5345	0.425629		13.3027	1.72496		13.3027	1.38465								13.3084	0.781737		13.3065	1.59348		13.3027	1.27519
	13.5421	0.43036		13.3103	1.729		13.3084	1.32929								13.318	0.783867		13.3142	1.60414		13.3084	1.28114
	13.5498	0.421102		13.3199	1.73046		13.318	1.29856								13.3257	0.786288		13.3238	1.60642		13.318	1.28742
	13.5575	0.431204		13.3257	1.73045		13.3276	1.29194								13.3333	0.786202		13.3295	1.60722		13.3276	1.27876
	13.5651	0.430907		13.3333	1.72856		13.3353	1.34223								13.341	0.78481		13.3372	1.59767		13.3353	1.27441
	13.5728	0.424539		13.341	1.72679		13.3429	1.33303								13.3487	0.781253		13.3448	1.59556		13.3429	1.28571
	13.5785	0.428918		13.3487	1.72863		13.3506	1.32167								13.3544	0.782879		13.3525	1.60455		13.3506	1.28722
	13.5862	0.421407		13.3544	1.72989		13.3582	1.29241								13.3621	0.78491		13.3582	1.61245		13.3582	1.28464
	13.5939	0.43181		13.3621	1.72981		13.364	1.28673								13.3697	0.783434		13.3659	1.60593		13.364	1.27897
	13.6015	0.427902		13.3697	1.72813		13.3717	1.33277								13.3774	0.782402		13.3736	1.60058		13.3717	1.27823
	13.6073	0.429255		13.3774	1.72535		13.3793	1.32742								13.3851	0.77764		13.3812	1.6031		13.3793	1.28798
	13.6149	0.417966		13.3831	1.72658		13.387	1.30718								13.3927	0.777097		13.387	1.59606		13.387	1.2925
	13.6226	0.428785		13.3927	1.72812		13.3927	1.27441								13.3985	0.778834		13.3965	1.59773		13.3927	1.29409
	13.6303	0.425235		13.3985	1.7285		13.4004	1.26966								13.4061	0.779065		13.4023	1.60463		13.4004	1.29007
	13.6379	0.432009		13.4061	1.72703		13.408	1.33779								13.4138	0.779219		13.41	1.60427		13.408	1.28153
	13.6456	0.420202		13.4138	1.72636		13.4157	1.31941								13.4215	0.776928		13.4176	1.59828		13.4157	1.28594
	13.6513	0.423775		13.4195	1.72566		13.4234	1.31303								13.4272	0.775123		13.4253	1.59871		13.4234	1.29561
	13.659	0.419903		13.4272	1.72393		13.431	1.29003								13.4349	0.770269		13.431	1.60875		13.431	1.29056
	13.6667	0.422754		13.4349	1.72522		13.4368	1.2654								13.4425	0.771534		13.4387	1.60772		13.4368	1.28925
	13.6743	0.430801		13.4425	1.72569		13.4444	1.28937								13.4502	0.776108		13.4464	1.59571		13.4444	1.28832
	13.6801	0.42355		13.4483	1.72113		13.4521	1.32247								13.4579	0.769592		13.4521	1.59168		13.4521	1.29095
	13.6877	0.435636		13.4559	1.72132		13.4598	1.2776								13.4636	0.764618		13.4598	1.59286		13.4598	1.29383
	13.6954	0.425291		13.4636	1.72238		13.4655	1.28777								13.4713	0.77115		13.4674	1.59299		13.4655	1.2901
	13.7031	0.439194		13.4713	1.72263		13.4732	1.27466								13.4789	0.772305		13.4751	1.59398		13.4732	1.28448
	13.7107	0.432802		13.4789	1.72168		13.4808	1.30213								13.4866	0.768101		13.4828	1.58962		13.4808	1.282
	13.7165	0.430851		13.4866	1.71944		13.4885	1.30008								13.4923	0.765764		13.4904	1.58739		13.4885	1.28925
	13.7241	0.422271		13.4923	1.71778		13.4962	1.27905								13.5	0.764328		13.4962	1.59145		13.4962	1.29421
	13.7318	0.424799		13.5	1.71619		13.5038	1.27054								13.5077	0.762267		13.5038	1.59659		13.5038	1.29
	13.7395	0.422523		13.5077	1.71704		13.5096	1.25162								13.5153	0.762977		13.5115	1.59756		13.5096	1.28268
	13.7452	0.429137		13.5153	1.71663		13.5172	1.31065								13.523	0.76589		13.5192	1.58775		13.5172	1.27835
	13.7529	0.427763		13.5211	1.71273		13.5249	1.3107								13.5306	0.761134		13.5249	1.58622		13.5249	1.28781
	13.7605	0.4222		13.5287	1.71159		13.5326	1.27115								13.5364	0.757769		13.5326	1.58336		13.5326	1.28623
	13.7682	0.428166		13.5364	1.71223		13.5383	1.25512								13.5441	0.761478		13.5402	1.58652		13.5383	1.27987
	13.7739	0.413747		13.5441	1.713		13.546	1.24841								13.5517	0.762514		13.5479	1.58408		13.546	1.27522
	13.7835	0.42819		13.5517	1.7099		13.5536	1.2973								13.5594	0.760544		13.5556	1.58123		13.5536	1.27326
	13.7893	0.419973		13.5594	1.70537		13.5613	1.27821								13.5651	0.753165		13.5632	1.58018		13.5613	1.28733
	13.7969	0.42016		13.5651	1.70414		13.5671	1.25654								13.5728	0.74857		13.569	1.57761		13.5671	1.29135
	13.8046	0.413197		13.5728	1.704		13.5747	1.23839								13.5805	0.752442		13.5766	1.57797		13.5747	1.27893
	13.8123	0.417558		13.5805	1.70444		13.5824	1.23701								13.5881	0.75553		13.5843	1.57448		13.5824	1.26934
	13.818	0.41738		13.5881	1.70371		13.59	1.295								13.5958	0.751321		13.592	1.57734		13.59	1.27548
	13.8257	0.41839		13.5939	1.70018		13.5977	1.29531								13.6035	0.748038		13.5977	1.57948		13.5977	1.28351
	13.8333	0.418194		13.6015	1.69665		13.6035	1.23816								13.6092	0.744896		13.6054	1.58174		13.6035	1.28015
	13.841	0.411364		13.6092	1.69448		13.6111	1.20771								13.6169	0.741357		13.613	1.57024		13.6111	1.26907
	13.8467	0.415648		13.6169	1.69492		13.6188	1.2777								13.6245	0.743456		13.6207	1.57099		13.6188	1.2617
	13.8544	0.411035		13.6245	1.69285		13.6264	1.28135								13.6303	0.743048		13.6283	1.56385		13.6264	1.26629
	13.8621	0.426863		13.6303	1.68974		13.6322	1.24858								13.6379	0.739037		13.6341	1.55998		13.6322	1.27743
	13.8697	0.412243		13.6379	1.68788		13.6418	1.21551								13.6456	0.735401		13.6418	1.56008		13.6418	1.28227
	13.8774	0.423035		13.6456	1.68624		13.6475	1.19842								13.6533	0.7378		13.6494	1.55915		13.6475	1.27471
	13.8831	0.409798		13.6533	1.68501		13.6552	1.22236								13.659	0.738768		13.6571	1.55651		13.6552	1.26027
	13.8908	0.420382		13.659	1.68308		13.6628	1.28087								13.6686	0.736932		13.6628	1.55905		13.6628	1.2557
	13.8985	0.418727		13.6667	1.67801		13.6705	1.25347								13.6743	0.73088		13.6705	1.56077		13.6705	1.27471
	13.9061	0.418105		13.6743	1.67662		13.6762	1.22015								13.682	0.726147		13.6782	1.54945		13.6762	1.27048
	13.9119	0.412539		13.682	1.67508		13.6839	1.19927								13.6897	0.730046		13.6858	1.55297		13.6839	1.2706
	13.9195	0.41791		13.6897	1.67421		13.6916	1.19772								13.6973	0.731712		13.6935	1.54706		13.6916	1.2645
	13.9272	0.419615		13.6973	1.6718		13.6992	1.25949								13.7031	0.728414		13.7012	1.54533		13.6992	1.25541
	13.9349	0.420021		13.7031	1.668		13.705	1.22941								13.7107	0.724577		13.7069	1.54188		13.705	1.26339
	13.9425	0.417703		13.7107	1.66559		13.7146	1.21925								13.7184	0.721066		13.7146	1.5419		13.7146	1.26197
	13.9502	0.419482		13.7184	1.66456		13.7203	1.20201								13.7261	0.722798		13.7222	1.54956		13.7203	1.25574
	13.9559	0.412844		13.7261	1.66271		13.728	1.20662								13.7318	0.721643		13.7299	1.53891		13.728	1.25167
	13.9636	0.419669		13.7318	1.6596		13.7356	1.22722								13.7414	0.719186		13.7356	1.53603		13.7356	1.2489
	13.9713	0.41293		13.7395	1.65558		13.7433	1.22318								13.7471	0.715277		13.7433	1.53147		13.7433	1.25166
	13.9789	0.410633		13.7471	1.6522		13.749	1.21216								13.7548	0.713013		13.751	1.5269		13.749	1.25446
	13.9847	0.411642		13.7548	1.65192		13.7567	1.17971								13.7624	0.712214		13.7586	1.52761		13.7567	1.25429
	13.9923	0.405294		13.7624	1.65102		13.7644	1.18577								13.7701	0.712935		13.7663	1.52654		13.7644	1.24666
	14	0.419938		13.7701	1.64686		13.772	1.20417								13.7759	0.710668		13.7739	1.53		13.772	1.24326
				13.7759	1.64355		13.7778	1.20911								13.7835	0.704957		13.7797	1.53199		13.7778	1.23922
				13.7835	1.6412		13.7854	1.21088								13.7912	0.704881		13.7874	1.5213		13.7854	1.23226
				13.7912	1.64008		13.7931	1.18784								13.7988	0.705751		13.795	1.52014		13.7931	1.24256
				13.7969	1.63848		13.8008	1.16964								13.8046	0.703614		13.8027	1.51826		13.8008	1.24402
				13.8046	1.6332		13.8084	1.17001								13.8123	0.698603		13.8084	1.51095		13.8084	1.22913
				13.8123	1.62864		13.8142	1.15553								13.8199	0.69262		13.8161	1.50911		13.8142	1.22966
				13.8199	1.6263		13.8218	1.20455								13.8276	0.69297		13.8238	1.51078		13.8218	1.23273
				13.8257	1.6263		13.8295	1.18406								13.8353	0.696912		13.8314	1.50537		13.8295	1.23438
				13.8353	1.62487		13.8372	1.12939								13.841	0.696248		13.8391	1.5064		13.8372	1.23156
				13.841	1.62101		13.8429	1.18449								13.8487	0.691076		13.8448	1.50623		13.8429	1.22479
				13.8487	1.61533		13.8506	1.18952								13.8563	0.686614		13.8525	1.50164		13.8506	1.22409
				13.8563	1.61048		13.8582	1.17317								13.864	0.68405		13.8602	1.49269		13.8582	1.22059
				13.864	1.60966		13.8659	1.16091								13.8697	0.684616		13.8678	1.49461		13.8659	1.22488
				13.8697	1.6079		13.8736	1.1397								13.8774	0.682481		13.8736	1.49117		13.8736	1.22573
				13.8774	1.60542		13.8812	1.15045								13.8851	0.680064		13.8812	1.48879		13.8812	1.21489
				13.8851	1.6011		13.887	1.16521								13.8927	0.679019		13.8889	1.48296		13.887	1.21464
				13.8927	1.59724		13.8946	1.16781								13.9004	0.676821		13.8965	1.47985		13.8946	1.21795
				13.8985	1.59509		13.9023	1.15113								13.908	0.674595		13.9023	1.48689		13.9023	1.21386
				13.908	1.59189		13.91	1.11227								13.9138	0.672691		13.9119	1.48043		13.91	1.20836
				13.9138	1.58862		13.9157	1.14252								13.9215	0.671776		13.9176	1.47197		13.9157	1.20131
				13.9215	1.58488		13.9234	1.16855								13.9291	0.669704		13.9253	1.47559		13.9234	1.20052
				13.9291	1.5811		13.931	1.14736								13.9368	0.666436		13.9329	1.46945		13.931	1.20433
				13.9368	1.57836		13.9387	1.12049								13.9425	0.662486		13.9406	1.46541		13.9387	1.20531
				13.9425	1.57585		13.9464	1.08713								13.9502	0.66228		13.9464	1.46005		13.9464	1.19717
				13.9502	1.5734		13.954	1.12675								13.9579	0.663241		13.954	1.4586		13.954	1.19144
				13.9579	1.5699		13.9598	1.15501								13.9655	0.660934		13.9617	1.45331		13.9598	1.19009
				13.9655	1.56603		13.9674	1.14127								13.9732	0.657924		13.9694	1.45555		13.9674	1.21171
				13.9713	1.56306		13.9751	1.11101								13.9808	0.655075		13.9751	1.4616		13.9751	1.2877
				13.9789	1.55924		13.9808	1.10046								13.9866	0.649755		13.9847	1.44973		13.9808	1.53504
				13.9866	1.55631		13.9885	1.08937								13.9942	0.65045		13.9904	1.44875		13.9885	1.21145
				13.9942	1.5526		13.9962	1.10326								14.0019	0.651069		13.9981	1.43752		13.9962	1.15976
				14.0019	1.54747		14.0038	1.12049											14.0058	1.43693		14.0038	1.17728

## Sheet: Figure 2
	A
	CXCL8 protein (ng/10^6 cells)
		HL-60 Mac						A549 EC						KHYG-1 NK
	Control	18.9579	24.0431	22.3467				0.00276482	0.00357832	0.00439101				Not detected	Not detected	Not detected
	CXCL8-full	39.1398	47.0693	53.0772				0.205766	0.226633	0.219427				0.0262205	0.0298511	0.0189675
	CXCL8-CDS	25.7407	26.59	25.7407				3.84654	3.69652	3.92164				0.258432	0.231889	0.288932
	CXCL8 relative mRNA
		mRNA HL-60						mRNA A549						mRNA KHYG-1
	Control	0.00505993	0.0842021	0.144921				0.003545	0.000723192	0.00144638				Not detected	Not detected	Not detected
	CXCL8-full	0.16532	0.202127	0.329116				2.15347	0.791869	2.59668				0.0921418	0.0987552	0.100365
	CXCL8-CDS	0.439317	1.45397	0.37285				20.393	11.7669	41.3553				0.854607	1.18646	0.583714
	B
	Expression fold change
		Protein						mRNA
	HL-60 Mac	0.588805	0.854954	1.02826				-1.61515	-1.84848	-2.52515
	A549 EC	-3.99446	-3.87406	-3.91451				-0.795541	-0.65554	-0.47554
	KHYG-1 NK	-3.30837	-3.12127	-3.77553				-0.751622	-1.31829	-1.46829
	D
	Expression fold change
		CXCL8-5'+3'													TNF-5'+3'													IL-6-5'+3'													TIMP1-5'+3'
		UTR protein						UTR mRNA							UTR protein						UTR mRNA							UTR protein						UTR mRNA							UTR protein						UTR mRNA
	HL-60 Mac	0.169851	0.272226	0.289537				-0.636667	-0.0316667	0.35					-1.73583	-2.08791	-1.44924				0.193266	0.309451	-0.380132					-4.21307	-2.07951	-2.84155				-0.37778	0.325553	-0.624447					1.03106	1.81505	1.53665				0.338893	-0.147773	0.142227
	HL-60 PMN	-1.88277	-1.61614	-1.1365				0.207778	-0.768889	-0.468889					-2.0357		-3.23323				0.0399967	-0.560003	-0.77667					-3.45101	-3.87939	-4.32336				-0.650003	-0.11667	-0.413337					0.33769	-0.305557	0.0143811				-0.193337	0.0666633	0.596663
	A549 EC	-1.71775	-1.94662	-2.24667				-0.0755556	-0.0288889	0.204444	0.366667				-2.41609	-2.66396	-2.41959				0.197777	0.364443	0.154443					-3.88476	-3.91426	-3.86555				-0.132223	-0.132223	-0.615557					1.05437	1.01274	1.08868				-0.692223	-0.122223	-0.662223
	KHYG-1 NK	-4.16696	-3.34992	-3.10288				0.287778	0.157778	-0.588889	0.0744444				-3.1202	-2.71778	-2.37725				-0.13778	0.0255533	-0.12778					-3.41367	-3.39657	-3.71716				-0.231113	-0.0544467	-0.0511133					0.969746	1.43156	1.56561				-0.524447	-0.334447	-0.564447
	H1299 EC	-0.1403	-0.064737	0.0898938				-0.142222	-0.115556	-0.158889	-0.0288889				-1.0975	-1.39786	-1.18374				0.32667	0.540003	-0.14333					-2.46341	-2.61038	-2.58039				-0.28333	-0.48333	-0.569997					-0.085334	-0.173475	-0.117624				-0.29333	0.120003	-0.0966633
		CXCL8-5'													TNF-5'													IL-6-5'													TIMP1-5'
		5' UTR protein						5' UTR mRNA							UTR protein						UTR mRNA							UTR protein						UTR mRNA							UTR protein
	HL-60 Mac	3.34915	3.20828	3.08008				-0.06	-0.106667	0.0133333					0.791725	2.3201	1.89013				0.348887	0.37222	0.448887					-1.56135	0.163582	-3.43875				0.768887	0.68222	0.61222					0.738821	0.64313	0.6912
	HL-60 PMN	1.8086	0.699816	0.564897				0.221111	0.354444	0.181111
	A549 EC	3.38643	3.33314	4.46946				0.161111	-0.132222	0.581111					2.05024	2.07502	2.03293				0.45111	0.0277767	-0.25222					-1.50405	-1.60046	-1.54306				0.02111	0.564443	-0.0855567					0.874291	0.784923	0.854653
	KHYG-1 NK	2.31582	2.8858	2.05533				0.677778	0.661111	0.554444
	H1299 EC	1.14519	1.15122	1.21961				1.73056	0.77389	2.88389					1.43816	1.33627	0.790304				-0.16333	-0.106663	0.08667					-1.99112	-2.06334	-2.03669				-0.02333	-0.0766633	-0.06333					-0.179669	-0.195578	-0.22298
		CXCL8-3'													TNF-3'													IL-6-3'													TIMP1-3'
		3' UTR protein						3' UTR mRNA							UTR protein						UTR mRNA							UTR protein						UTR mRNA							UTR protein
	HL-60 Mac	-0.302839	-0.388283	0.0473356				-0.232222	-0.502222	-0.175556					-7.5743	-7.70797	-7.74342				0.185	0.343333	0.306667					-3.8773	-2.66485	-3.80108				0.06	-0.303333	-0.42					-1.16269	0.0297476	-0.918103
	HL-60 PMN	-1.29673	-1.05933	-0.851308				0.0938889	0.908889	0.00222222
	A549 EC	-3.06499	-3.2011	-3.3027				0.247778	0.0411111	-0.198889					-8.58062	-8.83354	-8.44749				0.234444	0.344444	-0.388889					-6.30352	-6.26221	-6.51398				-0.0822222	0.0611111	0.0377778					0.063776	-0.0365475	-0.0231432
	KHYG-1 NK	-3.69434	-3.90319	-3.04738				-0.58	-0.393333	-0.463333
	H1299 EC	-1.21513	-1.37699	-1.42203				1.35389	-0.0694433	1.66722					-2.33628	-2.24463	-1.99109				0.650557	1.45722	1.63722					-0.886095	-0.866289	-0.696763				2.10722	0.477223	1.45056					-0.205295	-0.319586	-0.403781
	E
	CXCL8-5'+3' expression fold change
		TNF						LPS
	HL-60 Mac	0.120595	0.161174	0.501413				0.281773	0.299138	0.447387
	HL-60 PMN	-0.852782	-0.673488	-0.857375				-0.981182	-0.635503	-1.15258
	A549 EC	-1.79157	-1.74226	-1.80245
	KHYG-1 NK	-2.98748	-3.87018	-3.12054
	F
	CXCL8-5'+3' + pcDNA expression fold change
		UTR protein						UTR mRNA
	HL-60 Mac	-0.846176	-0.90017	-0.602399				-0.255556	-0.0322222	0.121111
	HL-60 PMN	-1.91955	-1.85118	-2.0533				-0.0588889	0.0511111	-0.325556
	A549 EC	-2.49045	-2.78614	-2.6209				-1.19	-1.37	-1.32
	KHYG-1 NK	-4.20635	-3.76178	-3.43383				-1.11778	-0.984444	-1.37778
	G
	CXCL8-5'+3'(-sec) expression fold change
		-Sec Nluc IL-8 5+3						3' UTR mRNA
	HL-60 Mac	-1.79104	-1.51426	-1.99855				0.12	-0.54	-0.63
	A549 EC	-5.44696	-5.55583	-5.63085				-0.11	-0.69	0.03

## Sheet: Figure 3
	B
	Luminescence fold change
		CXCL8-5'(79-153)						CXCL8-5'(96-125)						CXCL8-5'(121-153)
	HL-60 Mac	3.37577	3.52318	3.42354				-3.13658	-3.35718	-3.5236				-0.343512	-0.97914	0.0735888
	A549 EC	3.96361	3.80317	3.96055				-3.61466	-3.55748	-3.28338				-0.791919	-0.683061	-0.288311
	D
	Luminescence fold change in A549
	53' UTR protein
	1.74592	1.69643	1.79804

## Sheet: Figure 4
	A
		UTR protein						ARE protein
	HL-60 Mac	0.169851	0.272226	0.289537				1.84685	1.75978	1.71759
	HL-60 PMN	-1.88277	-1.61614	-1.1365				0.175665	0.532799	1.13725
	A549 EC	-1.71775	-1.94662	-2.24667				-1.01523	-0.61545	-0.966667
	KHYG-1 NK	-4.16696	-3.34992	-3.10288				-1.41403	-1.82202	-1.55802
	B
	Luminescence fold change
		protein						mRNA
		CXCL8-3'(1-167)
	HL-60 Mac	0.343877	0.247064	0.292118				-0.18	-0.25	-0.27
	HL-60 PMN	-0.97391	-1.05784					0.164444	-0.0688889	0.151111
	A549 EC	-1.51117	-1.31295	-1.52902				0.177778	0.221111	0.177778
	KHYG-1 NK	-2.43668	-2.43446					0.687778	0.797778	0.517778
		CXCL8-3'(628-1252)
	HL-60 Mac	2.28585	2.03502	2.08323				-0.00666667	0.316667	0.01
	HL-60 PMN	0.361284	0.353286	0.717436				-0.0588889	-0.132222	0.277778
	A549 EC	-1.10948	-1.20599	-1.17555				0.247778	0.417778	-0.152222
	KHYG-1 NK	-0.384414	0.827639	0.434376				-0.182222	0.164444	0.487778
		CXCL8-3'(628-969)
	HL-60 Mac	1.82682	1.79656	1.57				0.0665	0.2642	-0.4781
	A549 EC	-0.202452	-0.122861	-0.133471				-0.3614	0.1291	0.0973
		CXCL8-3'(970-1252)
	HL-60 Mac	0.0409353	0.434358	0.196808				0.0786	0.2222	-0.1747
	A549 EC	-1.77596	-1.78894	-1.68829				0.0687	0.1974	-0.3689
		CXCL8-3'(112-1252)
	HL-60 Mac	1.3255	1.36244	0.964176				-0.0888889	0.284444	-0.145556
	A549 EC	0.875818	0.760282	0.894842				0.202222	0.218889	0.122222
		CXCL8-3'(1183-1252)
	HL-60 Mac	-0.0202964	0.282726	0.996674				0.00444444	0.351111	0.177778
	A549 EC	1.19905	1.21304	1.24862				-0.171111	-0.577778	-0.104444
	C
		AU content
	Base positions	CXCL8-3', CXCL8-3'(1-167)	CXCL8-3'(628-1252), CXCL8-3'(628-969)	CXCL8-3'(970-1252)	CXCL8-3'(112-1252)	CXCL8-3'(1183-1252)
	10	0.7	0.75	0.6	0.7	0.65
	30	0.65	0.9	0.65	0.9	0.9
	50	0.55	0.85	0.7	0.65	0.9
	70	0.65	0.7	0.75	0.8	0.7
	90	0.6	0.7	0.6	0.8
	110	0.5	0.85	0.85	0.9
	130	0.7	0.95	0.9	0.8
	150	0.8	0.85	0.75
	170	0.7	0.7	0.85
	190	0.75	0.85	0.65
	210	0.85	0.6	0.8
	230	0.8	0.8	0.8
	250	0.9	0.9	0.85
	270	0.55	0.75	0.8
	290	0.8	0.85
	D	AU content
	Base positions	Human	Cattle	Sheep	Horse	Pig	Human
	25	0.64	0.72	0.7	0.58	0.56	0.627
	75	0.62	0.64	0.64	0.66	0.64	0.593
	125	0.64	0.54	0.54	0.58	0.52	0.729
	175	0.74	0.76	0.78	0.72	0.72	0.797
	225	0.86	0.72	0.74	0.78	0.66	0.746
	275	0.7	0.66	0.72	0.68	0.7	0.593
	325	0.6	0.48	0.52	0.5	0.66	0.695
	375	0.64	0.64	0.64	0.6	0.58	0.661
	425	0.74	0.56	0.58	0.52	0.5	0.525
	475	0.5	0.8	0.8	0.76	0.76	0.576
	525	0.64	0.8	0.76	0.86	0.88	0.78
	575	0.54	0.74	0.74	0.62	0.66	0.831
	625	0.8	0.82	0.84	0.88	0.74	0.831
	675	0.82	0.68	0.66	0.74	0.7	0.797
	725	0.78	0.78	0.8	0.76	0.7	0.763
	775	0.9	0.74	0.72	0.62	0.74	0.763
	825	0.7	0.58	0.56	0.42	0.62	0.559
	875	0.82	0.66	0.68	0.62	0.72	0.678
	925	0.7	0.86	0.88	0.74	0.84	0.831
	975	0.58	0.8	0.78	0.76	0.82	0.78
	1025	0.72	0.72	0.68	0.7	0.8	0.831
	1075	0.76	0.82	0.8	0.78	0.8	0.831
	1125	0.82
	1175	0.7
	1225	0.86
	E
		AU content
	Base positions	CXCL8	TNF	IL6	TIMP1	ACTB
	10	0.7	0.45	0.5	0.35	0.5
	30	0.65	0.3	0.6	0.4	0.6
	50	0.55	0.5	0.5	0.45	0.6
	70	0.65	0.45	0.5	0.4	0.5
	90	0.6	0.6	0.65	0.4	0.9
	110	0.5	0.4	0.6	0.5	0.85
	130	0.7	0.65	0.95	0.65	0.6
	150	0.8	0.45	0.95	0.7	0.6
	170	0.7	0.55	0.7	0.5	0.4
	190	0.75	0.45	0.9		0.45
	210	0.85	0.55	0.65		0.45
	230	0.8	0.4	0.85		0.75
	250	0.9	0.45	0.7		0.75
	270	0.55	0.5	0.65		0.55
	290	0.8	0.4	0.6

## Sheet: Figure 5
	A
	Luminescence fold change
		CXCL8-3'::8A						CXCL8-3'::8T						CXCL8-3'::8G						CXCL8-3'::8C
	HL-60 Mac	-1.35728	-1.1349	-1.3641				-0.236801	-0.937596	-0.433829				-1.12021	-0.654087	-0.92656				-0.558498	-0.210211	-1.35804
	A549 EC	-5.40048	-5.39811	-5.29493				-5.19961	-5.29866	-5.28474				-5.36555	-5.18033	-5.28454				-5.1158	-4.96056	-5.12164
	B
	Fold change
		CXCL8-3'::TNF-3'(1-91) Luminescence						CXCL8-3'::TNF-3'(1-91) mRNA						TNF-5'+CXCL8-3' Luminescence						TNF-5'+CXCL8-3' mRNA
	HL-60 Mac	-3.84039	-4.02954	-3.32209				-0.0122222	0.0411111	0.384444				-0.019093	0.191851	-0.549905				0.16	0.223333	-0.0466667
	A549 EC	-4.8527	-4.81378	-4.94935				-0.336667	-0.6	-0.89				-2.48705	-2.56463	-2.38957				0.712222	0.108889	-0.0177778
	KHYG-1 NK	-4.41254	-3.42015	-3.44758				-1.76778	-1.31111	-1.21111				-3.45585	-3.37862	-3.82614				1.21	-0.323333	-0.723333
		CXCL8-3'::disTNF-3'(1-91) Luminescence						CXCL8-3'::disTNF-3'(1-91) mRNA
	HL-60 Mac	-2.45123	-2.45747	-2.93698				-0.00888889	-0.0622222	-0.172222
	A549 EC	-6.01242	-5.98164	-5.9093				-1.67111	-1.40111	-1.73444
		TNF-3'::CXCL8-3'(1-100) Luminescence						TNF-3'::CXCL8-3'(1-100) mRNA
	HL-60 Mac	-1.50366	-1.93589	-1.47316				0.0944444	-0.135556	-0.0722222
	A549 EC	-6.03689	-5.91954	-5.88633				-1.29444	-1.31444	-1.46111
	C
	Fold change
		CXCL8-5'+3'::TNF-3'(1-91) Luminescence
	HL-60 Mac	-0.854698	0.768975	-0.482748
	A549 EC	-2.69735	-2.84674	-2.68863
	KHYG-1 NK	-3.34317	-2.72896	-2.54434
		CXCL8-5'+TNF-3' Luminescence						CXCL8-5'+TNF-3' mRNA
	HL-60 Mac	1.19128	0.627165	0.595531				0.253333	0.123333	-0.546667
	A549 EC	-2.74556	-2.72158	-2.51819				0.775556	1.28556	1.53556
	KHYG-1 NK	-4.01098	-3.20666	-2.85773				-0.73	-0.963333	-0.436667
	D
		AU content
	Base positions	TNFAIP6	IFNG	IL2
	10	0.8	0.5	0.65
	30	0.7	0.9	0.65
	50	0.6	0.9	1
	70	0.75	0.8	0.85
	90	0.95	0.75	0.65
	110	0.7	0.85	0.85
	130	0.75	0.75	0.8
	150	0.75	0.9	0.7
	170	0.7	0.8	0.55
	190	0.65	0.6	0.75
	210	0.7	0.75	0.85
	230	0.8	0.55	0.85
	250	0.75	0.45	0.75
	270	0.8	0.45	0.95
	290	0.75	0.5
	310	0.6	0.75
	330	0.85	0.75
	350	0.8	0.6
	370	0.8	0.55
	390	0.8	0.55
	410	0.75	0.55
	430	0.8	0.5
	450	0.65	0.65
	470	0.65	0.45
	490	0.85	0.7
	510		0.55
	530		0.8
	550		0.9
	570		0.7
	E
	TNFAIP6 mRNA (%)
	Repeat 1					Repeat 2
	Fractions	HL-60 Mac	A549	KHYG-1		Fractions	HL-60 Mac	A549	KHYG-1
	1	0.0167904	0.000301048	0.00971819		1	0.646933	0.00941589	5.86661
	2	0.0644256	0.000301048	0.00971819		2	0.228197	0.752265	2.16224
	3	0.44765	4.16682	1.54567		3	0.392751	8.02395	7.47734
	4	0.511845	15.337	0.144743		4	1.65292	3.32721	7.97707
	5	0.460236	6.40389	0.00971819		5	1.27311	2.88648	12.1189
	6	1.23152	9.39753	12.3369		6	2.0922	4.80981	18.4967
	7	2.10008	7.93895	0.00971819		7	2.43685	1.65785	3.75165
	8	2.6953	6.97543	12.2942		8	7.40425	8.55033	3.4883
	9	3.85602	16.9391	17.2466		9	8.3688	12.93	3.62805
	10	5.83114	5.32931	20.0877		10	9.74742	20.1958	8.95396
	11	6.3369	8.50876	13.7838		11	8.12117	7.42631	2.37708
	12	11.1872	1.80744	16.0174		12	11.7807	9.01699	7.93113
	13	30.635	10.2599	5.08026		13	21.6309	10.9484	6.12988
	14	34.6258	6.93525	1.42396		14	24.2238	9.46529	9.64107

## Sheet: Figure 6
	A
		CXCL8-5'+3' luminescence
		Control						U0126
	HL-60 Mac	0.737997	-0.247137	0.273803				-1.02336	-1.75379	-1.93952
	HL-60 PMN	-0.636284	-1.32257	-0.477749				-1.02619	-1.82305	-0.729789
	A549 EC	-2.44541	-2.21096	-2.35141				-1.18635	-1.29864	-1.221
	KHYG-1 NK	-2.97227	-3.84697	-3.05623				-3.87495	-4.33119	-3.85461
	H1299 EC	-0.1403	-0.064737	0.0898938				-1.22889	-1.20744	-1.13804
		CXCL8-5'+3' mRNA
		Control						U0126
	HL-60 Mac	-0.294819	0.55988	0.0910108				0.626667	-0.42	-1.81667
	HL-60 PMN	-0.224376	0.150602	0.487747				-0.967778	-0.361111	0.605556
	A549 EC	-0.0828438	-0.3181	-0.266403				-0.00666667	1.04333	0.76
	KHYG-1 NK	-0.49593	-0.0843354	-0.185897				0.0622222	-0.531111	-0.734444
	H1299 EC	0.0242268	0.0523326	-0.050619				-0.873009	0.679968	0.753011
		CXCL8-5'+3' luminescence
		Control						AZD6244
	HL-60 Mac	0.6889	1.25028	1.22478				-1.47595	-1.07567	-0.881807
	A549 EC	-2.74677	-2.68573	-2.8138				-2.70532	-2.73668	-2.76456
		CXCL8-5'+3' mRNA
		Control						AZD6244
	HL-60 Mac	1.01444	0.444444	-0.392222				0.257778	0.507778	0.437778
	A549 EC	-0.551111	-0.0977778	-1.06444				-0.00888889	-0.878889	-1.14889
		TNF-5'+3' Luminescence
		U0126						Control
	HL-60 Mac	-2.08368	-1.73252	-1.68245				-1.4084	-1.97963	-1.37144
	A549 EC	-2.17733	-2.19028	-2.21517				-2.41609	-2.66396	-2.41959
	H1299 EC	-2.14723	-2.3986	-2.46096				-1.0975	-1.39786	-1.18374
		IL6-5'+3' Luminescence
		U0126						Control
	HL-60 Mac	-3.42652	-2.2315	-2.93491				-4.21307	-2.07951	-2.84155
	A549 EC	-2.73249	-2.81298	-2.93528				-3.88476	-3.91426	-3.86555
	H1299 EC	-2.89258	-3.07675	-3.02631				-2.46341	-2.61038	-2.58039
		CXCL8-5' luminescence
		U0126						Control
	HL-60 Mac	1.75265	2.06368	2.29001				1.97976	2.17013	2.13424
	A549 EC	2.33051	2.13971	2.43065				2.35914	2.26305	2.21157
		CXCL8-3' luminescence
		U0126						Control
	HL-60 Mac	-2.79328	-2.75845	-2.78808				-0.94994	-0.813814	-1.07013
	A549 EC	-3.59791	-3.54257	-3.68906				-3.85413	-3.95043	-3.87923
	B
	Replicate 1										Replicate 2
	Control			U0126			AZD6244				Control			U0126			AZD6244
	Fractions	A260		Fractions	A260		Fractions	A260			Fractions	A260		Fractions	A260		Fractions	A260
	0	1.2513		0	1.03388		0	1.33115			0	0.815976		0	0.832078		0	0.583561
	0.00766283	4.94243		0.00766283	3.6317		0.00766283	4.88634			0.00766283	1.2988		0.00766283	1.21206		0.00766283	1.34216
	0.01341	8.44932		0.0114942	6.54289		0.01341	6.15834			0.01341	15.9142		0.01341	1.12997		0.01341	1.29555
	0.0210728	1.19976		0.0191571	1.53008		0.0210728	1.44886			0.0191571	15.9638		0.0210728	1.61658		0.0210728	1.07554
	0.0287356	1.28102		0.0268199	1.0522		0.0287356	2.29813			0.0268199	16.0166		0.0287356	7.34406		0.0287356	0.803476
	0.0344828	1.23599		0.0325671	1.01663		0.0344828	1.57547			0.0344828	16.0733		0.0363985	1.77595		0.0363985	0.584193
	0.0421456	1.06882		0.0402299	5.78819		0.0421456	1.70359			0.0421456	16.1138		0.0421456	1.90803		0.0421456	0.6309
	0.0498084	1.36951		0.0478927	3.68134		0.0498084	1.73387			0.0498084	16.1521		0.0498084	1.14821		0.0498084	3.48394
	0.0555556	8.98702		0.0555556	1.1801		0.0574713	1.34989			0.0555556	16.1774		0.0574713	1.15037		0.0574713	3.71352
	0.0632184	8.11168		0.0613027	1.96764		0.0651341	1.29112			0.0632184	16.2143		0.0651341	1.10754		0.0651341	1.32027
	0.0708812	8.91966		0.0708812	9.3152		0.0708812	1.46434			0.0708812	16.2529		0.0708812	0.980782		0.0708812	5.18877
	0.0785441	7.11733		0.0766283	3.98868		0.0785441	1.4798			0.0785441	16.2822		0.0785441	0.852575		0.0785441	2.24794
	0.0862069	8.41125		0.0842912	2.2186		0.0862069	1.22524			0.0842912	16.2742		0.0862069	0.796673		0.0862069	4.03578
	0.0938697	4.90627		0.091954	1.88369		0.0938697	1.17386			0.091954	16.2877		0.0938697	1.19368		0.0938697	2.61032
	0.0996169	1.47042		0.0977012	1.70063		0.0996169	1.40737			0.0996169	16.3253		0.101533	4.28528		0.0996169	1.01838
	0.10728	2.11194		0.105364	1.51526		0.10728	1.45757			0.10728	16.3407		0.109195	3.81909		0.109195	0.977829
	0.114943	1.65028		0.113027	1.36659		0.114943	1.36722			0.113027	16.361		0.114943	2.96408		0.114943	1.0349
	0.122605	1.55058		0.12069	3.86209		0.122605	1.28249			0.122605	16.3766		0.122605	0.870889		0.122605	1.0653
	0.128353	1.4755		0.126437	9.12976		0.130268	1.21259			0.128353	16.3767		0.130268	0.88119		0.130268	0.770291
	0.136015	1.38527		0.1341	1.99418		0.137931	1.41104			0.136015	16.3832		0.137931	0.858591		0.137931	0.749557
	0.143678	2.70717		0.141763	1.44072		0.143678	1.44063			0.143678	16.393		0.143678	0.822004		0.143678	0.858716
	0.151341	11.2941		0.149425	1.40892		0.151341	1.33383			0.151341	16.3834		0.151341	0.796258		0.151341	0.897846
	0.159004	1.42671		0.157088	1.34893		0.159004	1.32321			0.157088	16.3677		0.159004	0.769584		0.159004	0.855546
	0.166667	1.40898		0.164751	1.29072		0.166667	1.14165			0.164751	16.3688		0.166667	0.746647		0.166667	0.808128
	0.172414	1.42597		0.170498	1.24665		0.172414	1.34073			0.172414	16.3641		0.174329	0.819877		0.172414	0.646312
	0.180077	1.37037		0.178161	1.1984		0.180077	1.42793			0.180077	16.3816		0.181992	0.848964		0.180077	0.694836
	0.18774	1.32308		0.185824	1.15229		0.18774	1.33332			0.185824	16.3791		0.18774	0.772969		0.18774	0.808948
	0.195402	1.28276		0.193487	1.13306		0.195402	1.30419			0.195402	16.3563		0.195402	0.751715		0.195402	0.811432
	0.201149	1.25447		0.199234	1.29997		0.203065	1.11847			0.201149	16.335		0.203065	0.675104		0.203065	0.771551
	0.208812	1.23321		0.206897	1.39226		0.208812	1.33166			0.208812	16.3198		0.210728	0.644818		0.208812	0.763703
	0.216475	1.2141		0.214559	1.2231		0.216475	1.43352			0.216475	16.2966		0.216475	0.708169		0.216475	0.609163
	0.224138	1.19685		0.222222	2.31646		0.224138	1.32812			0.224138	16.2863		0.224138	0.74999		0.224138	0.740444
	0.231801	1.08465		0.229885	7.15222		0.231801	1.88577			0.229885	16.2838		0.231801	0.673858		0.231801	0.776841
	0.239464	1.02925		0.237548	1.60198		0.239464	11.6279			0.237548	16.2721		0.239464	1.55029		0.237548	0.737522
	0.245211	1.37602		0.243295	1.50782		0.245211	3.98898			0.245211	16.2641		0.247126	2.73466		0.245211	1.79366
	0.252874	1.31075		0.250958	1.99053		0.252874	1.72581			0.252874	16.2444		0.252874	1.05199		0.252874	6.67807
	0.260536	1.27039		0.258621	2.58175		0.260536	2.65259			0.258621	16.2278		0.260536	0.991774		0.260536	1.0819
	0.266284	1.24385		0.266284	2.55422		0.268199	19.1265			0.266284	16.1963		0.268199	0.954521		0.268199	1.35112
	0.273946	1.22528		0.272031	1.89803		0.275862	22.337			0.273946	16.1886		0.275862	1.09059		0.275862	10.1445
	0.281609	1.20739		0.279693	2.24336		0.281609	22.2848			0.281609	16.188		0.281609	1.15358		0.281609	15.9209
	0.289272	1.19154		0.287356	16.9859		0.289272	22.2307			0.289272	16.1684		0.289272	0.973835		0.289272	15.8625
	0.296935	1.17723		0.295019	22.224		0.296935	22.1546			0.295019	16.1562		0.296935	0.928166		0.296935	15.8175
	0.304598	1.15408		0.302682	22.4881		0.304598	22.1141			0.302682	16.1885		0.304598	0.843265		0.304598	15.8336
	0.310345	0.986023		0.308429	22.31		0.310345	22.0683			0.310345	16.1926		0.310345	0.757992		0.310345	15.8476
	0.318008	0.930296		0.316092	22.101		0.318008	21.9542			0.318008	16.2076		0.319923	0.760441		0.318008	15.7901
	0.32567	6.23379		0.323755	21.9448		0.32567	21.9235			0.323755	16.1834		0.32567	0.897037		0.32567	15.6895
	0.333333	2.3469		0.331418	21.9804		0.333333	21.8909			0.331418	16.1967		0.333333	0.90991		0.333333	15.6603
	0.339081	1.06261		0.337165	21.871		0.339081	21.9017			0.339081	16.1825		0.340996	0.820308		0.340996	15.6317
	0.346743	1.5824		0.344828	21.7053		0.348659	21.9318			0.346743	16.212		0.348659	0.705033		0.348659	15.5754
	0.354406	2.05698		0.35249	21.651		0.354406	21.9724			0.354406	16.2207		0.354406	0.687148		0.354406	15.5093
	0.362069	2.19243		0.360153	21.6004		0.362069	21.9992			0.362069	16.2165		0.362069	0.918517		0.362069	15.5026
	0.369732	1.88919		0.367816	21.569		0.369732	22.0565			0.367816	16.2158		0.369732	1.50973		0.369732	15.525
	0.377395	1.33641		0.375479	21.5494		0.377395	22.0962			0.375479	16.2326		0.377395	1.52884		0.377395	15.5138
	0.383142	2.39343		0.381226	21.5415		0.383142	22.1365			0.383142	16.2523		0.383142	1.02767		0.383142	15.5035
	0.390805	19.4199		0.388889	21.5241		0.390805	22.1619			0.390805	16.2691		0.390805	5.87971		0.390805	15.5155
	0.398467	22.7957		0.396552	21.5302		0.398467	22.1834			0.396552	16.2667		0.398467	15.1471		0.398467	15.527
	0.40613	22.8476		0.404215	21.5137		0.40613	22.2091			0.404215	16.2667		0.40613	15.138		0.40613	15.5378
	0.411877	22.8882		0.409962	21.51		0.411877	22.2577			0.411877	16.2868		0.413793	15.1428		0.413793	15.5319
	0.41954	22.9216		0.417625	21.5085		0.41954	22.2751			0.41954	16.2958		0.421456	15.1867		0.41954	15.5175
	0.427203	22.9631		0.425287	21.5123		0.427203	22.3015			0.427203	16.3074		0.427203	15.2493		0.427203	15.5049
	0.434866	22.9769		0.43295	21.5107		0.434866	22.3352			0.43295	16.339		0.434866	15.2938		0.434866	15.4989
	0.442529	22.9886		0.440613	21.5203		0.442529	22.3728			0.440613	16.3638		0.442529	15.3269		0.442529	15.4927
	0.448276	23.0193		0.448276	21.5407		0.448276	22.4007			0.448276	16.3785		0.448276	15.3813		0.448276	15.4914
	0.455939	23.0394		0.454023	21.5556		0.455939	22.4253			0.455939	16.3791		0.455939	15.4433		0.455939	15.4776
	0.463601	23.0612		0.461686	21.5776		0.463601	22.4458			0.461686	16.3834		0.463601	15.4838		0.463601	15.4741
	0.471264	23.0764		0.469349	21.5876		0.471264	22.4766			0.469349	16.4019		0.471264	15.537		0.471264	15.458
	0.477011	23.0925		0.475096	21.6231		0.477011	22.4972			0.477011	16.4108		0.478927	15.5705		0.478927	15.4482
	0.484674	23.1323		0.482759	21.6432		0.484674	22.5141			0.484674	16.4246		0.48659	15.5993		0.48659	15.4292
	0.492337	23.145		0.490421	21.6727		0.492337	22.5407			0.492337	16.4334		0.492337	15.6304		0.492337	15.4156
	0.5	23.1701		0.498084	21.7064		0.5	22.5734			0.5	16.4382		0.5	15.6546		0.5	15.415
	0.505747	23.2105		0.503831	21.7297		0.507663	22.595			0.505747	16.4527		0.507663	15.6755		0.507663	15.3875
	0.515326	23.2323		0.511494	21.7622		0.515326	22.6009			0.51341	16.4655		0.515326	15.7022		0.515326	15.3598
	0.521073	23.2489		0.519157	21.7837		0.521073	22.6004			0.521073	16.4811		0.521073	15.7287		0.521073	15.3436
	0.528736	23.2679		0.52682	21.7985		0.528736	22.6272			0.528736	16.4727		0.528736	15.7538		0.528736	15.3319
	0.536399	23.2938		0.534483	21.7963		0.536399	22.6548			0.534483	16.4858		0.536399	15.7806		0.536399	15.3263
	0.544061	23.3202		0.542146	21.8072		0.544061	22.6862			0.542146	16.4823		0.544061	15.8151		0.544061	15.3058
	0.549808	23.3506		0.547893	21.8255		0.549808	22.716			0.549808	16.4852		0.551724	15.8509		0.551724	15.2843
	0.557471	23.3862		0.555556	21.8532		0.557471	22.7361			0.557471	16.4866		0.559387	15.8677		0.559387	15.2717
	0.565134	23.3963		0.563218	21.8793		0.565134	22.7547			0.565134	16.4902		0.565134	15.8911		0.565134	15.2629
	0.572797	23.4281		0.570881	21.8992		0.572797	22.7752			0.572797	16.5025		0.572797	15.9232		0.572797	15.2555
	0.578544	23.4487		0.576628	21.9225		0.58046	22.7857			0.578544	16.5065		0.58046	15.9399		0.58046	15.247
	0.588123	23.4767		0.586207	21.9365		0.588123	22.8007			0.586207	16.5182		0.588123	15.9604		0.588123	15.2511
	0.59387	23.4837		0.591954	21.9511		0.59387	22.7948			0.59387	16.5189		0.59387	15.9706		0.59387	15.253
	0.601533	23.495		0.599617	22.0019		0.601533	22.8325			0.601533	16.522		0.601533	15.9816		0.601533	15.2518
	0.609195	23.5213		0.60728	22.0612		0.609195	22.899			0.60728	16.5244		0.609195	15.9944		0.609195	15.2447
	0.616858	23.5463		0.614943	22.1193		0.616858	22.9388			0.614943	16.5286		0.616858	16.0071		0.614943	15.245
	0.622605	23.5653		0.62069	22.1697		0.622605	22.9985			0.622605	16.5359		0.624521	16.0268		0.624521	15.2515
	0.630268	23.6		0.628352	22.2329		0.630268	23.0646			0.630268	16.5317		0.630268	16.0401		0.630268	15.2641
	0.637931	23.6144		0.636015	22.3036		0.637931	23.1195			0.636015	16.5239		0.637931	16.0514		0.637931	15.2778
	0.645594	23.6305		0.643678	22.3754		0.645594	23.1585			0.645594	16.5201		0.645594	16.0772		0.645594	15.2826
	0.651341	23.6682		0.649425	22.4444		0.653257	23.2277			0.651341	16.5127		0.653257	16.1087		0.653257	15.2873
	0.659004	23.716		0.657088	22.515		0.659004	23.7207			0.659004	16.5139		0.659004	16.0999		0.659004	15.3049
	0.666667	23.7455		0.664751	22.5762		0.666667	23.7671			0.666667	16.5086		0.666667	16.098		0.666667	15.3222
	0.67433	23.7721		0.672414	22.6376		0.67433	24.3321			0.672414	16.5023		0.67433	16.095		0.67433	15.3341
	0.681992	23.7861		0.680077	22.6986		0.681992	23.6881			0.680077	16.4879		0.681992	16.0802		0.681992	15.3399
	0.687739	23.8202		0.685824	22.7424		0.687739	23.6837			0.687739	16.4763		0.687739	16.0783		0.689655	15.3554
	0.695402	23.8596		0.693487	22.7813		0.695402	23.6948			0.695402	16.472		0.697318	16.0705		0.697318	15.376
	0.703065	23.8755		0.701149	22.8202		0.703065	23.7224			0.701149	16.4617		0.703065	16.0513		0.703065	15.3956
	0.710728	23.9068		0.708812	22.8318		0.710728	23.7705			0.710728	16.4489		0.710728	16.0155		0.710728	15.4108
	0.716475	23.9251		0.714559	22.8321		0.718391	23.8248			0.716475	16.4317		0.718391	15.9866		0.718391	15.4271
	0.724138	23.9508		0.722222	22.8292		0.726054	23.8999			0.724138	16.4165		0.726054	15.9654		0.726054	15.4429
	0.731801	24.0014		0.729885	22.81		0.731801	23.9669			0.731801	16.4053		0.731801	15.9355		0.731801	15.4621
	0.739464	24.044		0.737548	22.7968		0.739464	24.0242			0.739464	16.388		0.739464	15.9135		0.739464	15.4783
	0.747127	24.0943		0.745211	22.8028		0.747127	24.0836			0.745211	16.3716		0.747127	15.9099		0.747127	15.4924
	0.754789	24.1469		0.752873	22.8015		0.754789	24.1434			0.752873	16.3395		0.754789	15.8996		0.754789	15.5032
	0.760536	24.206		0.758621	22.8109		0.760536	24.2141			0.760536	16.3143		0.760536	15.9005		0.760536	15.514
	0.768199	24.2815		0.766284	22.835		0.768199	24.2822			0.768199	16.2885		0.770115	15.9111		0.770115	15.5356
	0.775862	24.3554		0.773946	22.8621		0.775862	24.3511			0.773946	16.2662		0.775862	15.9443		0.775862	15.5444
	0.783525	24.4221		0.781609	22.8893		0.783525	24.4122			0.783525	16.2406		0.783525	15.9751		0.783525	15.5521
	0.789272	24.4967		0.787356	22.9461		0.791188	24.4432			0.789272	16.2054		0.791188	16.0143		0.791188	15.5622
	0.796935	24.566		0.795019	23.0038		0.798851	24.5303			0.796935	16.1675		0.798851	16.0507		0.796935	15.5636
	0.804598	24.6615		0.802682	23.0679		0.804598	24.5449			0.804598	16.1387		0.804598	16.0777		0.804598	15.5724
	0.812261	24.7389		0.810345	23.1486		0.812261	24.5788			0.812261	16.1154		0.812261	16.1187		0.812261	15.5816
	0.819923	24.8009		0.818008	23.1896		0.819923	24.6057			0.818008	16.0708		0.819923	16.1498		0.819923	15.5839
	0.827586	24.8716		0.82567	23.2495		0.82567	24.6262			0.82567	16.0189		0.827586	16.1896		0.82567	15.5944
	0.833333	24.9365		0.831418	23.3313		0.833333	24.6485			0.833333	15.9716		0.835249	16.2201		0.833333	15.6043
	0.840996	25.0328		0.839081	23.4251		0.840996	24.6787			0.840996	15.9334		0.840996	16.2546		0.840996	15.6208
	0.848659	25.1116		0.846743	23.4876		0.848659	24.6812			0.846743	15.8949		0.848659	16.282		0.848659	15.6187
	0.854406	25.187		0.854406	23.5521		0.854406	24.7102			0.854406	15.842		0.856322	16.3086		0.856322	15.6303
	0.862069	25.2635		0.860153	23.6111		0.863985	24.7005			0.862069	15.7867		0.863985	16.3432		0.863985	15.6408
	0.869732	25.3368		0.867816	23.673		0.869732	24.7188			0.869732	15.7205		0.869732	16.3675		0.869732	15.6435
	0.877395	25.4137		0.875479	23.7301		0.877395	24.7371			0.877395	15.6668		0.877395	16.3888		0.877395	15.6453
	0.885057	25.4818		0.883142	23.7824		0.885057	24.7433			0.883142	15.6116		0.885057	16.4161		0.885057	15.6501
	0.89272	25.5448		0.890805	23.8369		0.89272	24.7432			0.890805	15.5534		0.89272	16.4361		0.89272	15.648
	0.898467	25.6198		0.896552	23.8927		0.898467	24.7363			0.898467	15.4817		0.898467	16.4611		0.898467	15.6482
	0.90613	25.6707		0.904215	23.947		0.90613	24.7447			0.90613	15.3946		0.90613	16.4822		0.90613	15.6511
	0.913793	25.7316		0.911877	23.9825		0.913793	24.7429			0.911877	15.3261		0.913793	16.4998		0.913793	15.6462
	0.921456	25.7672		0.91954	24.0138		0.921456	24.7537			0.91954	15.2603		0.921456	16.5189		0.921456	15.6414
	0.927203	25.8166		0.925287	24.0374		0.927203	24.7316			0.927203	15.187		0.929119	16.5408		0.929119	15.6425
	0.934866	25.8707		0.93295	24.0598		0.936782	24.7204			0.934866	15.0999		0.936782	16.5547		0.936782	15.6395
	0.942529	25.9234		0.940613	24.0827		0.942529	24.707			0.942529	15.0035		0.942529	16.5791		0.942529	15.6327
	0.950192	25.9745		0.948276	24.1019		0.950192	24.705			0.950192	14.9227		0.950192	16.5911		0.950192	15.635
	0.957854	26.0043		0.955939	24.108		0.957854	24.6958			0.955939	14.8513		0.957854	16.6015		0.957854	15.6247
	0.965517	26.0434		0.963601	24.118		0.965517	24.664			0.963601	14.7741		0.965517	16.6045		0.965517	15.617
	0.971264	26.0672		0.969349	24.1188		0.971264	24.6458			0.971264	14.674		0.971264	16.6201		0.971264	15.6179
	0.978927	26.095		0.977012	24.1198		0.978927	24.618			0.978927	14.5847		0.978927	16.6313		0.978927	15.612
	0.98659	26.131		0.984674	24.122		0.98659	24.5818			0.984674	14.5004		0.98659	16.6345		0.98659	15.6063
	0.994253	26.1578		0.992337	24.1257		0.994253	24.5507			0.992337	14.4048		0.994253	16.659		0.994253	15.5984
	1	26.1803		0.998084	24.1008		1	24.5218			1	14.307		1.00192	16.653		1.00192	15.5911
	1.00766	26.19		1.00575	24.0803		1.00766	24.4836			1.00766	14.1972		1.00958	16.6564		1.00766	15.5804
	1.01533	26.2165		1.01341	24.068		1.01533	24.4505			1.01533	14.0835		1.01533	16.6636		1.01533	15.5732
	1.02299	26.219		1.02107	24.0543		1.02299	24.4018			1.02299	13.9737		1.02299	16.6718		1.02299	15.5664
	1.03065	26.2177		1.02682	24.0192		1.03065	24.3677			1.02874	13.8638		1.03065	16.6749		1.03065	15.5554
	1.03831	26.2464		1.0364	23.9842		1.0364	24.3087			1.0364	13.7494		1.03831	16.6821		1.0364	15.5446
	1.04406	26.2255		1.04215	23.9449		1.04406	24.2565			1.04406	13.6301		1.04406	16.6852		1.04406	15.5223
	1.05172	26.2208		1.04981	23.9148		1.05172	24.1972			1.04981	13.5013		1.05172	16.69		1.05172	15.5083
	1.05939	26.2433		1.05747	23.8686		1.05939	24.1437			1.05747	13.3762		1.05939	16.6844		1.05939	15.4938
	1.06513	26.2169		1.06513	23.8404		1.06513	24.0866			1.06513	13.2538		1.06705	16.6844		1.06705	15.4771
	1.0728	26.2057		1.07088	23.7837		1.0728	24.0074			1.0728	13.126		1.07471	16.6781		1.07471	15.4576
	1.08046	26.1893		1.07854	23.722		1.08046	23.9397			1.07854	12.9948		1.08046	16.6709		1.08046	15.4386
	1.08812	26.1662		1.08621	23.6626		1.08812	23.865			1.08812	12.8567		1.08812	16.6594		1.08812	15.4167
	1.09387	26.1511		1.09195	23.5995		1.09579	23.8018			1.09387	12.7239		1.09579	16.6516		1.09579	15.3925
	1.10345	26.1313		1.10153	23.5314		1.10345	23.7092			1.10153	12.5906		1.10345	16.6375		1.10345	15.3646
	1.10919	26.1066		1.10728	23.4601		1.10919	23.6431			1.10919	12.4604		1.10919	16.6281		1.10919	15.3352
	1.11686	26.0789		1.11494	23.3866		1.11686	23.5613			1.11686	12.323		1.11686	16.6092		1.11686	15.303
	1.12452	26.0503		1.12261	23.308		1.12452	23.4604			1.12261	12.1759		1.12452	16.5868		1.12452	15.2783
	1.13218	26.0101		1.13027	23.2135		1.13218	23.368			1.13027	12.0348		1.13218	16.5689		1.13218	15.2477
	1.13793	25.9709		1.13601	23.1249		1.13793	23.268			1.13793	11.8945		1.13985	16.5444		1.13985	15.2153
	1.14559	25.9241		1.14368	23.0291		1.14559	23.1724			1.14559	11.7563		1.14751	16.5266		1.14751	15.1785
	1.15326	25.8806		1.15134	22.925		1.15326	23.0828			1.15134	11.6121		1.15326	16.4981		1.15326	15.1395
	1.16092	25.8256		1.159	22.8206		1.16092	22.9638			1.16092	11.4627		1.16092	16.4717		1.16092	15.0979
	1.16667	25.7772		1.16475	22.7178		1.16858	22.8495			1.16667	11.3179		1.16858	16.4397		1.16858	15.0568
	1.17624	25.7031		1.17241	22.6156		1.17624	22.7435			1.17433	11.1687		1.17624	16.411		1.17624	15.0226
	1.18199	25.6381		1.18008	22.5047		1.18199	22.6448			1.18199	11.0371		1.18199	16.3771		1.18199	14.9849
	1.18965	25.5695		1.18774	22.3788		1.18965	22.523			1.18965	10.8932		1.18965	16.3401		1.18965	14.9451
	1.19732	25.5067		1.1954	22.2526		1.19732	22.3909			1.1954	10.7246		1.19732	16.3037		1.19732	14.9005
	1.20498	25.4261		1.20307	22.1383		1.20498	22.2651			1.20307	10.5713		1.20498	16.2695		1.20498	14.8545
	1.21073	25.3465		1.20881	22.0232		1.21073	22.1343			1.21073	10.4208		1.21264	16.2312		1.21264	14.8047
	1.21839	25.2633		1.21647	21.8956		1.21839	22.011			1.21839	10.27		1.22031	16.1844		1.21839	14.7602
	1.22605	25.1644		1.22414	21.7471		1.22605	21.8893			1.22605	10.122		1.22605	16.1341		1.22605	14.7075
	1.23372	25.0724		1.2318	21.596		1.23372	21.7286			1.2318	9.96727		1.23372	16.0859		1.23372	14.6611
	1.23946	24.9672		1.23755	21.4548		1.24138	21.5885			1.23946	9.80615		1.24138	16.0414		1.24138	14.6068
	1.24713	24.8691		1.24713	21.3231		1.24713	21.4653			1.24713	9.66093		1.24713	15.9853		1.24713	14.5626
	1.25479	24.7599		1.25287	21.1745		1.25479	21.3261			1.25479	9.50386		1.25479	15.926		1.25479	14.5144
	1.26245	24.6436		1.26054	21.0088		1.26245	21.1797			1.26054	9.3402		1.26245	15.8636		1.26245	14.4604
	1.27012	24.5297		1.2682	20.835		1.27012	20.9888			1.2682	9.1907		1.27012	15.8063		1.27012	14.4018
	1.27586	24.4054		1.27395	20.6696		1.27586	20.8137			1.27586	9.02418		1.27586	15.7403		1.27586	14.3307
	1.28353	24.2602		1.28161	20.5172		1.28353	20.669			1.28353	8.87432		1.28544	15.6675		1.28544	14.2729
	1.29119	24.0991		1.28927	20.3243		1.29119	20.4976			1.28927	8.7169		1.29119	15.5762		1.29119	14.1961
	1.52874	17.082		1.29693	20.1408		1.29885	20.3464			1.29885	8.56786		1.30077	15.4964		1.30077	14.1281
	1.53831	16.8388		1.3046	19.9559		1.30651	20.1217			1.30651	8.35676		1.30843	15.3941		1.30843	14.0271
	1.54406	16.5983		1.31226	19.7596		1.31609	19.9358			1.31609	8.20706		1.31609	15.3106		1.31609	13.9538
	1.55172	16.3474		1.31992	19.588		1.32376	19.7839			1.32376	8.06496		1.32376	15.2163		1.32376	13.8884
	1.55939	16.1054		1.32759	19.4154		1.3295	19.6166			1.33142	7.93068		1.33142	15.1208		1.33142	13.8164
	1.56705	15.8663		1.33333	19.2179		1.33716	19.458			1.33908	7.79041		1.33908	15.017		1.33908	13.7246
	1.5728	15.6154		1.341	19.0186		1.34483	19.2674			1.34483	7.63895		1.34483	14.9156		1.34483	13.6247
	1.58046	15.3699		1.34866	18.8215		1.35249	19.0881			1.35249	7.49181		1.35249	14.8078		1.35249	13.5444
	1.58812	15.124		1.35632	18.6376		1.35824	18.9382			1.36015	7.35525		1.36015	14.691		1.36015	13.4621
	1.59579	14.8931		1.36399	18.4473		1.3659	18.7551			1.36782	7.24314		1.36782	14.5811		1.36782	13.3878
	1.60345	14.6567		1.37165	18.267		1.37356	18.5809			1.37356	7.11981		1.37356	14.4626		1.37356	13.3053
	1.61111	14.413		1.37739	18.0617		1.38123	18.3954			1.38123	6.97778		1.38123	14.3494		1.38123	13.2152
	1.61686	14.1888		1.38506	17.8342		1.38889	18.2034			1.38889	6.83404		1.38889	14.2189		1.38889	13.1201
	1.62452	13.96		1.39272	17.6223		1.39464	18.0264			1.39655	6.70756		1.39655	14.092		1.39655	13.0273
	1.63218	13.7356		1.40038	17.4337		1.4023	17.8515			1.4023	6.57482		1.40421	13.9591		1.40421	12.9408
	1.63985	13.4946		1.40613	17.2304		1.40996	17.6764			1.41188	6.47053		1.41188	13.8247		1.41188	12.8386
	1.64559	13.2668		1.41379	17.0179		1.41762	17.4853			1.41762	6.34085		1.41762	13.693		1.41762	12.7466
	1.65326	13.0522		1.42146	16.8036		1.42529	17.3052			1.42529	6.20073		1.42529	13.566		1.42529	12.6456
	1.66092	12.8326		1.42912	16.5684		1.43103	17.1309			1.43295	6.07535		1.43295	13.4346		1.43295	12.5423
	1.66858	12.5932		1.43678	16.3616		1.4387	16.9482			1.44061	5.95804		1.44061	13.2891		1.44061	12.4392
	1.67624	12.3776		1.44253	16.1669		1.44636	16.7701			1.44636	5.84699		1.44636	13.1348		1.44636	12.3377
	1.68199	12.1516		1.45019	15.9715		1.45402	16.5625			1.45402	5.72222		1.45402	12.9967		1.45402	12.2402
	1.68965	11.9259		1.45785	15.7844		1.46169	16.3673			1.46169	5.56898		1.46169	12.8514		1.46169	12.1314
	1.69732	11.7172		1.46552	15.5858		1.46743	16.1856			1.46935	5.4405		1.46935	12.7032		1.46935	12.0268
	1.70498	11.4899		1.47126	15.3774		1.4751	16.0031			1.4751	5.35334		1.47701	12.5541		1.47701	11.9229
	1.71073	11.2929		1.47893	15.1317		1.48276	15.8175			1.48467	5.27446		1.48467	12.397		1.48467	11.8148
	1.71839	11.0825		1.48659	14.9151		1.49042	15.6345			1.49042	5.17184		1.49042	12.2457		1.49042	11.7076
	1.72605	10.8752		1.49425	14.7175		1.49617	15.4505			1.49808	5.05545		1.49808	12.0874		1.49808	11.5942
	1.73372	10.6832		1.50192	14.5122		1.50383	15.2747			1.50575	4.9462		1.50575	11.93		1.50575	11.4904
	1.74138	10.4778		1.50958	14.295		1.51149	15.1055			1.51341	4.86815		1.51341	11.7757		1.51341	11.3721
	1.74904	10.292		1.51533	14.0982		1.51916	14.9385			1.51916	4.79578		1.51916	11.6061		1.51916	11.26
	1.75479	10.0895		1.52299	13.8861		1.52682	14.7563			1.52682	4.70375		1.52682	11.4452		1.52682	11.1422
	1.76245	9.90391		1.53065	13.6806		1.53448	14.5815			1.53448	4.60437		1.53448	11.2876		1.53448	11.0278
	1.77012	9.72747		1.53831	13.4859		1.54023	14.3995			1.54215	4.51475		1.54215	11.1255		1.54023	10.9137
	1.77778	9.54341		1.54406	13.2863		1.54789	14.2223			1.54789	4.44452		1.54981	10.9626		1.54981	10.7891
	1.78353	9.35862		1.55172	13.0746		1.55556	14.0412			1.55556	4.36708		1.55556	10.8008		1.55556	10.6679
	1.79119	9.18105		1.55939	12.8715		1.56322	13.8625			1.56322	4.28208		1.56322	10.6368		1.56322	10.5505
	1.79885	9.01427		1.56705	12.6915		1.56897	13.6838			1.57088	4.19402		1.57088	10.4734		1.57088	10.4439
	1.80651	8.83961		1.57471	12.4875		1.57663	13.5184			1.57854	4.11238		1.57854	10.314		1.57854	10.3229
	1.81418	8.67132		1.58238	12.3102		1.58429	13.3551			1.58429	4.04781		1.58429	10.158		1.58429	10.1875
	1.82184	8.49465		1.58812	12.1374		1.59195	13.1658			1.59195	3.98899		1.59195	10.0113		1.59195	10.0633
	1.82759	8.3173		1.59579	11.9261		1.59962	13.0057			1.59962	3.90499		1.59962	9.85173		1.59962	9.94513
	1.83525	8.17052		1.60345	11.7352		1.60728	12.8438			1.60728	3.82764		1.60728	9.68366		1.60728	9.82862
	1.84291	8.01175		1.61111	11.5657		1.61303	12.6773			1.61303	3.75619		1.61494	9.53872		1.61303	9.70958
	1.85058	7.85939		1.61686	11.3961		1.62069	12.5189			1.62069	3.69021		1.62261	9.38463		1.62261	9.59023
	1.85632	7.69937		1.62452	11.2224		1.62835	12.3348			1.62835	3.62612		1.62835	9.25639		1.62835	9.46635
	1.86399	7.53903		1.63218	11.0707		1.63601	12.1672			1.63601	3.55057		1.63601	9.10313		1.63601	9.33998
	1.87165	7.39792		1.63985	10.872		1.64176	11.9963			1.64368	3.48515		1.64368	8.93772		1.64368	9.21467
	1.87931	7.25703		1.64751	10.699		1.64942	11.8215			1.65134	3.42053		1.65134	8.78614		1.65134	9.08962
	1.88697	7.10031		1.65326	10.5456		1.65709	11.6551			1.65709	3.36062		1.65709	8.65321		1.65709	8.96669
	1.89272	6.95669		1.66092	10.3973		1.66475	11.4863			1.66475	3.29435		1.66475	8.52355		1.66475	8.84269
	1.90038	6.83699		1.66858	10.2351		1.67241	11.3257			1.67241	3.23101		1.67241	8.39056		1.67241	8.72441
	1.90805	6.70123		1.67624	10.0779		1.67816	11.1589			1.68008	3.17824		1.68008	8.24847		1.68008	8.60714
	1.91571	6.56993		1.68199	9.92385		1.68582	11.0011			1.68582	3.11778		1.68582	8.10275		1.68582	8.4839
	1.92146	6.44025		1.68965	9.77285		1.69349	10.8385			1.69349	3.06941		1.6954	7.96665		1.69349	8.35197
	1.92912	6.32327		1.69732	9.63031		1.70115	10.6906			1.70115	3.01955		1.70115	7.83196		1.70115	8.21439
	1.93678	6.20263		1.70498	9.47753		1.7069	10.5319			1.70881	2.9618		1.70881	7.68939		1.70881	8.08999
	1.94444	6.08186		1.71264	9.34615		1.71456	10.3733			1.71647	2.91126		1.71647	7.55183		1.71647	7.97141
	1.95211	5.97835		1.72031	9.20613		1.72222	10.2205			1.72222	2.8652		1.72414	7.41111		1.72222	7.85621
	1.95977	5.86514		1.72605	9.04734		1.72988	10.0661			1.72988	2.81617		1.72988	7.27783		1.72988	7.72896
	1.96552	5.76511		1.73372	8.89933		1.73563	9.93077			1.73755	2.76345		1.73755	7.14985		1.73755	7.59321
	1.97318	5.64831		1.74138	8.75931		1.74521	9.77408			1.74521	2.71608		1.74521	7.01823		1.74521	7.46904
	1.98084	5.54576		1.74904	8.64057		1.75096	9.63377			1.75096	2.67036		1.75096	6.879		1.75096	7.33969
	1.98851	5.44332		1.75479	8.49541		1.75862	9.49254			1.75862	2.62903		1.76054	6.73831		1.75862	7.2221
	1.99425	5.34462		1.76245	8.34433		1.76628	9.35568			1.76628	2.59062		1.76628	6.61109		1.76628	7.10297
	2.00192	5.23796		1.77012	8.21486		1.77395	9.20988			1.77395	2.5522		1.77395	6.49312		1.77395	6.98659
	2.00958	5.13804		1.77778	8.10897		1.77969	9.07406			1.78161	2.50001		1.78161	6.3769		1.78161	6.87057
	2.01724	5.05336		1.78544	8.01498		1.78736	8.94857			1.78927	2.45961		1.78927	6.24872		1.78927	6.74976
	2.02299	4.96784		1.7931	7.87225		1.79502	8.80865			1.79502	2.42339		1.79502	6.11134		1.79502	6.63907
	2.03257	4.86815		1.79885	7.73402		1.80268	8.68319			1.80268	2.39215		1.80268	5.9903		1.80268	6.52915
	2.03831	4.7788		1.80651	7.60229		1.80843	8.54968			1.81035	2.35383		1.81035	5.88211		1.81035	6.42297
	2.04598	4.69427		1.81418	7.49009		1.81801	8.40435			1.81801	2.30436		1.81801	5.76852		1.81801	6.31101
	2.05364	4.61572		1.81992	7.39934		1.82376	8.25149			1.82376	2.26472		1.82376	5.64906		1.82376	6.20622
	2.05939	4.52294		1.82759	7.28495		1.83142	8.12148			1.83142	2.22811		1.83142	5.54199		1.83142	6.10524
	2.06705	4.42899		1.83525	7.15907		1.83908	8.00234			1.83908	2.19745		1.83908	5.43913		1.83908	6.00322
	2.07471	4.34319		1.84291	7.02677		1.84674	7.85826			1.84674	2.16031		1.84674	5.34592		1.84674	5.90358
	2.08238	4.26503		1.84866	6.91928		1.85249	7.73335			1.85441	2.11844		1.85441	5.25136		1.85441	5.79403
	2.08812	4.1909		1.85824	6.84965		1.86015	7.60633			1.86207	2.08282		1.86207	5.14433		1.86207	5.68166
	2.09578	4.11338		1.86399	6.768		1.86782	7.48276			1.86782	2.05598		1.86782	5.04932		1.86782	5.58004
	2.10345	4.03395		1.87165	6.66656		1.87548	7.3689			1.87548	2.03002		1.87548	4.95669		1.87548	5.48419
	2.11111	3.96386		1.87931	6.54055		1.88123	7.2519			1.88314	2.00207		1.88314	4.86966		1.88314	5.37064
	2.11877	3.89637		1.88697	6.4529		1.88889	7.13956			1.89081	1.96606		1.89081	4.78339		1.89081	5.24865
	2.12644	3.82821		1.89272	6.42288		1.89655	7.01678			1.89655	1.93164		1.89655	4.67287		1.89655	5.13245
	2.13218	3.76083		1.90038	6.34311		1.90421	6.91428			1.90421	1.90644		1.90421	4.55078		1.90421	5.03216
	2.13985	3.69453		1.90805	6.21777		1.91188	6.80983			1.91188	1.87877		1.91188	4.45464		1.91188	4.9398
	2.14751	3.6294		1.91571	6.11114		1.91762	6.71045			1.91954	1.85424		1.91954	4.38415		1.91954	4.83723
	2.15517	3.56626		1.92146	6.06172		1.92529	6.61247			1.9272	1.82272		1.9272	4.30422		1.9272	4.74171
	2.16092	3.51038		1.92912	6.01311		1.93295	6.51544			1.93295	1.79281		1.93295	4.20492		1.93295	4.64828
	2.16858	3.4574		1.93678	5.9063		1.94061	6.41615			1.94061	1.76744		1.94061	4.10012		1.94061	4.56229
	2.17625	3.40499		1.94444	5.79067		1.94636	6.31134			1.94828	1.74927		1.94828	4.01488		1.94828	4.48108
	2.18391	3.35044		1.95211	5.69867		1.95402	6.2218			1.95594	1.7312		1.95594	3.96409		1.95594	4.40089
	2.19157	3.29679		1.95977	5.62457		1.96169	6.13086			1.96169	1.70039		1.96169	3.88805		1.96169	4.32251
	2.19923	3.2453		1.96552	5.57723		1.96935	6.03949			1.96935	1.66504		1.96935	3.80721		1.96935	4.2419
	2.20498	3.19778		1.97318	5.50319		1.97701	5.94238			1.97701	1.64328		1.97701	3.73936		1.97701	4.16809
	2.21264	3.14946		1.98084	5.40752		1.98467	5.84804			1.98467	1.62908		1.98467	3.67634		1.98467	4.09231
	2.22031	3.10194		1.98851	5.32419		1.99042	5.76583			1.99042	1.60963		1.99234	3.61278		1.99234	4.01494
	2.22797	3.054		1.99425	5.25168		1.99808	5.66724			2	1.57906		2	3.54991		2	3.9441
	2.23372	3.00285		2.00192	5.19479		2.00575	5.57992			2.00575	1.55183		2.00575	3.4775		2.00575	3.87274
	2.24138	2.95271		2.00958	5.13276		2.01341	5.49381			2.01341	1.52819		2.01341	3.42026		2.01341	3.81173
	2.24904	2.90439		2.01724	5.05393		2.01916	5.40815			2.02107	1.50233		2.02107	3.35981		2.02107	3.74282
	2.25671	2.85285		2.0249	4.97289		2.02682	5.33412			2.02874	1.48098		2.02874	3.29757		2.02874	3.6748
	2.26437	2.79953		2.03065	4.90496		2.03448	5.25967			2.03448	1.45679		2.03448	3.2382		2.03448	3.61062
	2.27012	2.75206		2.03831	4.85907		2.04215	5.18566			2.04215	1.43725		2.04215	3.17891		2.04215	3.54647
	2.27778	2.70883		2.04598	4.81135		2.04981	5.11746			2.04981	1.41762		2.04981	3.1303		2.04981	3.49149
	2.28544	2.67268		2.05364	4.73959		2.05747	5.03317			2.05747	1.40098		2.05747	3.07723		2.05747	3.43089
	2.2931	2.62702		2.05939	4.65902		2.06322	4.96255			2.06322	1.38621		2.06513	3.02232		2.06513	3.36698
	2.30077	2.58118		2.06705	4.6039		2.07088	4.90025			2.0728	1.37638		2.0728	2.97181		2.0728	3.3096
	2.30843	2.52595		2.07471	4.56303		2.07854	4.84294			2.07854	1.36228		2.07854	2.92437		2.07854	3.25819
	2.31801	2.48453		2.08238	4.50217		2.08429	4.76854			2.08621	1.34501		2.08621	2.87278		2.08621	3.20527
	2.32567	2.45315		2.09004	4.4361		2.09195	4.68611			2.09387	1.32731		2.09387	2.8166		2.09387	3.14748
	2.33142	2.41887		2.0977	4.36751		2.09962	4.62481			2.10153	1.30878		2.10153	2.76116		2.10153	3.09219
	2.33908	2.37809		2.10345	4.31511		2.10728	4.56723			2.10728	1.29671		2.10728	2.7038		2.10728	3.04133
	2.34674	2.33239		2.11111	4.27328		2.11494	4.52288			2.11494	1.27911		2.11494	2.65635		2.11494	2.9966
	2.35441	2.29946		2.11877	4.21634		2.12261	4.47077			2.12261	1.26656		2.12261	2.60899		2.12261	2.94877
	2.36015	2.26851		2.12644	4.15645		2.12835	4.40796			2.12835	1.25914		2.13027	2.56518		2.12835	2.89773
	2.36782	2.24207		2.13218	4.10071		2.13601	4.34847			2.13601	1.2425		2.13793	2.51938		2.13793	2.85536
	2.37548	2.20528		2.13985	4.04472		2.14368	4.29553			2.14368	1.2227		2.14368	2.47288		2.14368	2.81822
	2.38314	2.17446		2.14751	4.00193		2.15134	4.26419			2.15134	1.20365		2.15134	2.4352		2.15134	2.78002
	2.3908	2.14844		2.15517	3.95901		2.15709	4.21138			2.159	1.18819		2.159	2.39511		2.159	2.73529
	2.39655	2.1218		2.16283	3.91254		2.16475	4.14617			2.16667	1.18009		2.16667	2.34913		2.16667	2.68961
	2.40422	2.08967		2.1705	3.8626		2.17241	4.07858			2.17241	1.16534		2.17241	2.30421		2.17241	2.65039
	2.41188	2.05301		2.17625	3.8199		2.18008	4.01846			2.18008	1.14793		2.18008	2.27321		2.18008	2.61321
	2.41954	2.02278		2.18391	3.77077		2.18774	3.96759			2.18774	1.13221		2.18774	2.24258		2.18774	2.58974
	2.42529	1.98897		2.19157	3.72564		2.1954	3.90658			2.1954	1.12071		2.1954	2.21484		2.1954	2.55063
	2.43295	1.95125		2.19923	3.686		2.20115	3.84713			2.20115	1.1092		2.20115	2.18095		2.20115	2.50115
	2.44061	1.90786		2.20498	3.64464		2.20881	3.79428			2.20881	1.09248		2.21073	2.1414		2.21073	2.4519
	2.44828	1.87051		2.21264	3.60353		2.21647	3.73985			2.21647	1.0798		2.21647	2.10477		2.21647	2.40733
	2.45594	1.84244		2.22031	3.56516		2.22222	3.69938			2.22414	1.07284		2.22414	2.07394		2.22414	2.37297
	2.4636	1.80722		2.22797	3.51989		2.22988	3.65779			2.2318	1.06504		2.2318	2.05046		2.2318	2.33813
	2.46935	1.77657		2.23563	3.48589		2.23755	3.60841			2.23946	1.05563		2.23946	2.02463		2.23946	2.30355
	2.47701	1.75543		2.24138	3.44951		2.24521	3.55782			2.24521	1.04371		2.24521	1.99442		2.24521	2.26613
	2.48467	1.73235		2.24904	3.41112		2.25287	3.5091			2.25287	1.03406		2.25287	1.96024		2.25287	2.22761
	2.49234	1.71064		2.25671	3.37644		2.26054	3.47719			2.26054	1.01847		2.26054	1.92829		2.26054	2.18842
	2.49808	1.6914		2.26437	3.33893		2.26628	3.43198			2.2682	1.01072		2.2682	1.9023		2.2682	2.15596
	2.50575	1.66641		2.27012	3.30763		2.27395	3.38142			2.27395	1.00307		2.27586	1.87646		2.27395	2.12148
	2.51341	1.64024		2.27778	3.26966		2.28161	3.33316			2.28161	0.993428		2.28353	1.84475		2.28161	2.08474
	2.52107	1.61659		2.28544	3.22958		2.28927	3.27917			2.28927	0.977531		2.28927	1.80696		2.28927	2.04088
	2.52874	1.58854		2.2931	3.19636		2.29693	3.24499			2.29693	0.967105		2.29885	1.78168		2.29885	2.01395
	2.5364	1.562		2.30077	3.155		2.3046	3.20214			2.3046	0.96465		2.30651	1.75694		2.30651	1.98194
	2.54215	1.54248		2.30843	3.11428		2.31418	3.16554			2.31226	0.9612		2.31418	1.73245		2.31418	1.94802
	2.54981	1.51898		2.31801	3.08207		2.31992	3.12125			2.32184	0.949663		2.32184	1.70676		2.32184	1.91442
	2.55747	1.48611		2.32567	3.04823		2.32759	3.08048			2.32759	0.935284		2.3295	1.68147		2.3295	1.88571
	2.56513	1.46287		2.33142	3.01658		2.33525	3.05082			2.33717	0.919268		2.33717	1.66049		2.33717	1.86296
	2.57088	1.44084		2.33908	2.98276		2.34291	3.02275			2.34291	0.91158		2.34291	1.64141		2.34291	1.83997
	2.57854	1.41862		2.34674	2.94923		2.34866	2.98153			2.35058	0.909835		2.35058	1.61947		2.35058	1.81537
	2.58621	1.39537		2.35441	2.91924		2.35632	2.93374			2.35824	0.900168		2.35824	1.59278		2.35824	1.78478
	2.59387	1.37892		2.36015	2.88833		2.36399	2.90336			2.3659	0.882151		2.3659	1.56531		2.3659	1.75346
	2.60153	1.36299		2.36782	2.85887		2.37165	2.85127			2.37165	0.869744		2.37165	1.55003		2.37165	1.73056
	2.60728	1.34288		2.37548	2.82736		2.37931	2.80206			2.37931	0.859485		2.37931	1.53435		2.37931	1.71925
	2.61494	1.32868		2.38314	2.79353		2.38506	2.76104			2.38697	0.853216		2.38697	1.51419		2.38697	1.70747
	2.62261	1.31319		2.3908	2.76168		2.39272	2.72409			2.39464	0.848322		2.39464	1.49275		2.39464	1.68275
	2.63027	1.29126		2.39655	2.74093		2.40038	2.67756			2.40038	0.838195		2.4023	1.46961		2.4023	1.65562
	2.63601	1.27881		2.40422	2.71933		2.40805	2.63881			2.40996	0.824808		2.40996	1.45199		2.40996	1.63153
	2.64368	1.27061		2.41188	2.69151		2.41379	2.6235			2.41571	0.820847		2.41571	1.44019		2.41571	1.61107
	2.65134	1.25618		2.41954	2.66064		2.42146	2.60752			2.42337	0.818101		2.42337	1.42446		2.42337	1.58088
	2.659	1.23709		2.42529	2.63092		2.42912	2.56554			2.43104	0.812724		2.43104	1.39987		2.43104	1.55257
	2.66667	1.22085		2.43295	2.61243		2.43678	2.52287			2.4387	0.804047		2.4387	1.37927		2.43678	1.52712
	2.67433	1.20962		2.44061	2.59932		2.44444	2.50394			2.44444	0.794199		2.44444	1.36492		2.44444	1.50523
	2.68008	1.19869		2.44828	2.56709		2.45211	2.47931			2.45211	0.788999		2.45211	1.34876		2.45211	1.48042
	2.68774	1.18329		2.45402	2.54216		2.45785	2.45634			2.45977	0.789261		2.45977	1.32801		2.45977	1.45317
	2.6954	1.16706		2.4636	2.52042		2.46552	2.43557			2.46552	0.783616		2.46552	1.30397		2.46552	1.42615
	2.70307	1.15396		2.46935	2.48366		2.47318	2.39829			2.47318	0.77461		2.4751	1.28262		2.4751	1.39762
	2.70881	1.14227		2.47701	2.45895		2.48084	2.36656			2.48084	0.766525		2.48084	1.26289		2.48084	1.37501
	2.71647	1.13051		2.48467	2.4428		2.48659	2.35037			2.48851	0.75778		2.48851	1.24863		2.48851	1.35436
	2.72414	1.11924		2.49234	2.41288		2.49425	2.32953			2.49617	0.756162		2.49617	1.23579		2.49617	1.32989
	2.7318	1.10741		2.49808	2.3853		2.50192	2.29187			2.50383	0.754802		2.50383	1.21935		2.50383	1.31126
	2.73946	1.09284		2.50575	2.35761		2.50958	2.26313			2.50958	0.747983		2.50958	1.20433		2.50958	1.29462
	2.74713	1.07942		2.51341	2.33233		2.51724	2.24891			2.51724	0.735708		2.51724	1.19173		2.51724	1.28284
	2.75287	1.0712		2.52107	2.31236		2.5249	2.23041			2.5249	0.731661		2.5249	1.17804		2.5249	1.26787
	2.76054	1.0644		2.52682	2.2831		2.53065	2.20041			2.53257	0.734407		2.53257	1.16279		2.53257	1.25026
	2.7682	1.04919		2.5364	2.25401		2.53831	2.17367			2.53831	0.730843		2.54023	1.14961		2.53831	1.22916
	2.77395	1.03214		2.54215	2.23283		2.54598	2.13858			2.54598	0.719233		2.54789	1.13607		2.54789	1.21247
	2.78161	1.02442		2.54981	2.21261		2.55172	2.11218			2.55364	0.707148		2.55364	1.12475		2.55364	1.19825
	2.78927	1.01897		2.55747	2.19096		2.55939	2.09335			2.5613	0.701885		2.5613	1.11376		2.5613	1.18319
	2.79693	1.00918		2.56322	2.16552		2.56705	2.06914			2.56896	0.70174		2.56896	1.09964		2.56896	1.165
	2.8046	0.994745		2.57088	2.14337		2.57471	2.03435			2.57663	0.697846		2.57663	1.08412		2.57663	1.14611
	2.81226	0.982428		2.57854	2.12332		2.58046	2.00921			2.58238	0.692022		2.58238	1.07339		2.58238	1.13349
	2.81801	0.97553		2.58621	2.10549		2.59004	1.99806			2.59004	0.686643		2.59004	1.0642		2.59004	1.12578
	2.82567	0.963373		2.59195	2.08344		2.59578	1.9807			2.5977	0.680691		2.5977	1.05417		2.5977	1.11562
	2.83333	0.955714		2.59962	2.05546		2.60345	1.9528			2.60536	0.681459		2.60536	1.04086		2.60536	1.10024
	2.841	0.949662		2.60728	2.03743		2.61111	1.92897			2.61111	0.682453		2.61111	1.02698		2.61111	1.08391
	2.84674	0.941366		2.61494	2.02153		2.61877	1.90992			2.61877	0.680538		2.62069	1.01757		2.61877	1.0715
	2.85441	0.930252		2.62261	2.00421		2.62452	1.89498			2.62644	0.678591		2.62644	1.00453		2.62644	1.06208
	2.86207	0.920295		2.63027	1.98466		2.63218	1.88264			2.6341	0.67906		2.6341	0.993106		2.6341	1.0463
	2.86973	0.918844		2.63601	1.9584		2.63985	1.86162			2.64176	0.683568		2.64176	0.982665		2.64176	1.03043
	2.87739	0.913867		2.64368	1.93991		2.64751	1.82583			2.64751	0.68277		2.64751	0.969237		2.64751	1.01801
	2.88506	0.898501		2.65134	1.92264		2.65326	1.80106			2.65517	0.682146		2.65517	0.958438		2.65517	1.00897
	2.8908	0.886318		2.659	1.90198		2.66092	1.79193			2.66283	0.679159		2.66283	0.952222		2.66283	1.00031
	2.89847	0.884405		2.66475	1.87878		2.66858	1.78107			2.6705	0.679957		2.6705	0.945381		2.6705	0.991236
	2.90613	0.885927		2.67241	1.85715		2.67625	1.75984			2.67625	0.689222		2.67625	0.934319		2.67625	0.97899
	2.91379	0.87833		2.68008	1.83599		2.68391	1.73238			2.68391	0.689539		2.68391	0.924536		2.68391	0.964837
	2.91954	0.865821		2.68774	1.8192		2.69157	1.71111			2.69157	0.68706		2.69157	0.917254		2.69157	0.955639
	2.9272	0.859434		2.6954	1.80312		2.69732	1.69433			2.69923	0.685097		2.69923	0.910435		2.69923	0.949762
	2.93487	0.857451		2.70307	1.78111		2.70498	1.68653			2.7069	0.689758		2.7069	0.900083		2.7069	0.936915
	2.94253	0.855497		2.70881	1.76423		2.71264	1.67934			2.71456	0.694843		2.71456	0.897476		2.71456	0.92393
	2.94828	0.852145		2.71647	1.74971		2.72031	1.65792			2.72031	0.691033		2.72031	0.885646		2.72031	0.914919
	2.95785	0.845374		2.72414	1.7361		2.72605	1.63342			2.72797	0.691215		2.72797	0.874573		2.72797	0.90722
	2.9636	0.835023		2.7318	1.72124		2.73372	1.62169			2.73563	0.695194		2.73563	0.865226		2.73563	0.897849
	2.97126	0.83402		2.73755	1.69749		2.74138	1.60921			2.74329	0.701994		2.74329	0.857863		2.74329	0.887247
	2.97893	0.833584		2.74521	1.68444		2.74904	1.59493			2.74904	0.706497		2.74904	0.851627		2.74904	0.881544
	2.98467	0.83039		2.75287	1.66623		2.75671	1.57498			2.75671	0.704489		2.75671	0.84458		2.75671	0.873902
	2.99234	0.822736		2.76054	1.65936		2.76245	1.55001			2.76437	0.706027		2.76437	0.835657		2.76437	0.86785
	3	0.818905		2.7682	1.6507		2.77012	1.53195			2.77203	0.712357		2.77203	0.82776		2.77203	0.859706
	3.00766	0.814068		2.77395	1.63417		2.77778	1.52132			2.77969	0.718935		2.77969	0.821442		2.77969	0.853526
	3.01341	0.813937		2.78161	1.61591		2.78544	1.51015			2.78736	0.722808		2.78736	0.815077		2.78736	0.84227
	3.02107	0.817345		2.78927	1.59794		2.79119	1.49258			2.7931	0.72532		2.7931	0.807577		2.7931	0.835318
	3.02874	0.809757		2.79693	1.58996		2.79885	1.47121			2.80077	0.730166		2.80077	0.800525		2.80077	0.827413
	3.0364	0.803806		2.80268	1.57716		2.80651	1.45445			2.80843	0.738878		2.80843	0.792588		2.80843	0.820458
	3.04406	0.806355		2.81034	1.57257		2.81418	1.44325			2.81609	0.747356		2.81609	0.784947		2.81418	0.812114
	3.05172	0.810198		2.81801	1.56061		2.82184	1.44051			2.82184	0.750615		2.82184	0.778107		2.82184	0.803985
	3.05747	0.809253		2.82567	1.54606		2.8295	1.42715			2.8295	0.753408		2.8295	0.773236		2.8295	0.798864
	3.06513	0.802441		2.83333	1.53483		2.83525	1.40602			2.83717	0.754384		2.83717	0.766258		2.83717	0.791915
	3.0728	0.79879		2.841	1.52538		2.84291	1.39049			2.84291	0.760239		2.84483	0.75982		2.84483	0.784223
	3.08046	0.803684		2.84674	1.51455		2.85058	1.3831			2.85249	0.766051		2.85249	0.752534		2.85249	0.781431
	3.08621	0.808247		2.85441	1.50098		2.85824	1.38034			2.85824	0.77248		2.85824	0.750561		2.85824	0.774325
	3.09387	0.812149		2.86207	1.48272		2.86399	1.37244			2.8659	0.780064		2.8659	0.748178		2.8659	0.770327
	3.10153	0.809928		2.86973	1.47436		2.87165	1.35124			2.87356	0.786431		2.87356	0.742687		2.87356	0.767799
	3.1092	0.807601		2.87548	1.47006		2.87931	1.33798			2.88123	0.788588		2.88123	0.736306		2.88123	0.765071
	3.11686	0.812658		2.88314	1.46463		2.88697	1.3388			2.88697	0.793299		2.88697	0.732968		2.88697	0.760457
	3.12452	0.817762		2.8908	1.45402		2.89464	1.33752			2.89464	0.799798		2.89464	0.732051		2.89464	0.753609
	3.13027	0.817265		2.89847	1.44363		2.9023	1.32612			2.9023	0.804661		2.9023	0.727666		2.9023	0.751167
	3.13793	0.817055		2.90613	1.43155		2.90805	1.31035			2.90996	0.807868		2.90996	0.724469		2.90996	0.750785
	3.14559	0.821872		2.91379	1.42233		2.91571	1.2989			2.91571	0.806326		2.91762	0.722765		2.91762	0.747684
	3.15326	0.828385		2.91954	1.41976		2.92337	1.29514			2.92529	0.810543		2.92529	0.720358		2.92529	0.742898
	3.159	0.832622		2.9272	1.41566		2.93104	1.2958			2.93104	0.813101		2.93104	0.718945		2.93104	0.741086
	3.16667	0.832243		2.93487	1.40257		2.93678	1.28097			2.9387	0.818923		2.9387	0.718532		2.9387	0.743543
	3.17433	0.833188		2.94061	1.38575		2.94444	1.259			2.94636	0.824409		2.94636	0.718023		2.94636	0.741168
	3.18199	0.833593		2.94828	1.36852		2.95211	1.24378			2.95402	0.827098		2.95402	0.717109		2.95402	0.738672
	3.18966	0.83812		2.95594	1.36048		2.95977	1.24049			2.95977	0.825964		2.95977	0.717216		2.95977	0.7378
	3.1954	0.840557		2.9636	1.34909		2.96743	1.2388			2.96743	0.827858		2.96743	0.718532		2.96743	0.738239
	3.20307	0.84353		2.96935	1.34215		2.97318	1.23021			2.9751	0.833345		2.9751	0.7197		2.9751	0.735407
	3.21073	0.846375		2.97893	1.34201		2.98084	1.21535			2.98276	0.839587		2.98276	0.719763		2.98276	0.73438
	3.21839	0.851595		2.98467	1.3435		2.98851	1.21347			2.98851	0.84229		2.99042	0.719895		2.99042	0.735542
	3.22414	0.858099		2.99234	1.34269		2.99617	1.21167			2.99808	0.844054		2.99808	0.72027		2.99808	0.734973
	3.2318	0.861507		3	1.34332		3.00192	1.21205			3.00383	0.849116		3.00383	0.725509		3.00383	0.731449
	3.23946	0.867141		3.00766	1.33433		3.00958	1.20306			3.01149	0.85251		3.01149	0.727426		3.01149	0.732359
	3.24713	0.866593		3.01341	1.32693		3.01724	1.19063			3.01916	0.851449		3.01916	0.727904		3.01916	0.73729
	3.25479	0.866496		3.02107	1.32941		3.0249	1.18465			3.0249	0.849585		3.02682	0.728119		3.0249	0.73882
	3.26245	0.868781		3.02874	1.33409		3.03257	1.18808			3.03257	0.85017		3.03257	0.731118		3.03257	0.738011
	3.2682	0.872154		3.0364	1.32903		3.04023	1.18688			3.04023	0.854399		3.04023	0.737329		3.04023	0.736259
	3.27586	0.877504		3.04215	1.31745		3.04598	1.17733			3.04789	0.859387		3.04789	0.740324		3.04789	0.737623
	3.28353	0.879783		3.05172	1.30293		3.05364	1.16779			3.05364	0.863654		3.05556	0.742354		3.05364	0.741086
	3.29119	0.880165		3.05747	1.29826		3.0613	1.16697			3.0613	0.862379		3.06322	0.744602		3.0613	0.745345
	3.29885	0.878617		3.06513	1.29045		3.06896	1.16803			3.06896	0.862424		3.06896	0.749501		3.06896	0.74676
	3.30651	0.882365		3.0728	1.2834		3.07471	1.16828			3.07663	0.866606		3.07663	0.754603		3.07663	0.74745
	3.31418	0.887028		3.08046	1.27365		3.08238	1.16216			3.08429	0.874835		3.08429	0.758189		3.08429	0.747735
	3.32184	0.889622		3.08621	1.26961		3.09004	1.15411			3.09195	0.868278		3.09195	0.760443		3.09195	0.751042
	3.3295	0.893962		3.09387	1.26452		3.0977	1.15204			3.0977	0.863504		3.0977	0.764572		3.0977	0.75715
	3.33717	0.90042		3.10153	1.26482		3.10536	1.15349			3.10536	0.862652		3.10536	0.769747		3.10536	0.759383
	3.34483	0.905284		3.1092	1.25733		3.11303	1.15015			3.11303	0.87003		3.11303	0.77493		3.11303	0.760338
	3.35058	0.909355		3.11494	1.24746		3.11877	1.14007			3.12069	0.869253		3.12069	0.78013		3.12069	0.763418
	3.35824	0.91276		3.12452	1.24409		3.12644	1.13111			3.12644	0.860703		3.12644	0.782189		3.12644	0.766948
	3.3659	0.911167		3.13027	1.24171		3.1341	1.13019			3.1341	0.859169		3.13601	0.786295		3.13601	0.770273
	3.37356	0.90974		3.13793	1.243		3.14176	1.13157			3.14176	0.862161		3.14176	0.79178		3.14176	0.771649
	3.37931	0.914261		3.14559	1.23896		3.14751	1.12795			3.14942	0.864631		3.14942	0.79523		3.14942	0.771776
	3.38697	0.918809		3.15134	1.23497		3.15517	1.12217			3.15709	0.863086		3.15709	0.798675		3.15709	0.775529
	3.39464	0.919756		3.159	1.23047		3.16283	1.11902			3.16475	0.862728		3.16475	0.802158		3.16475	0.78245
	3.4023	0.921701		3.16667	1.22727		3.16858	1.12148			3.1705	0.867739		3.1705	0.807672		3.1705	0.788581
	3.40996	0.921846		3.17433	1.22633		3.17816	1.12332			3.17816	0.872376		3.17816	0.812158		3.17816	0.785702
	3.41762	0.923048		3.18008	1.22077		3.18391	1.12063			3.18582	0.872414		3.18582	0.815026		3.18582	0.786466
	3.42337	0.926175		3.18774	1.21282		3.19157	1.11176			3.19349	0.87288		3.19349	0.819122		3.19349	0.789412
	3.43104	0.925766		3.1954	1.20772		3.19923	1.10361			3.19923	0.86841		3.19923	0.822284		3.19923	0.791882
	3.4387	0.925358		3.20307	1.21219		3.2069	1.10509			3.2069	0.865028		3.20881	0.826971		3.2069	0.793488
	3.44636	0.925248		3.21073	1.20851		3.21264	1.10885			3.21456	0.863469		3.21456	0.830891		3.21456	0.795098
	3.45211	0.925627		3.21839	1.2008		3.22031	1.10493			3.22222	0.862315		3.22222	0.834711		3.22222	0.798626
	3.45977	0.926314		3.22414	1.19293		3.22797	1.09587			3.22988	0.861149		3.22988	0.836761		3.22988	0.801872
	3.46743	0.925076		3.2318	1.19015		3.23563	1.09303			3.23563	0.858918		3.23755	0.839327		3.23563	0.80537
	3.4751	0.924117		3.23946	1.186		3.24138	1.09679			3.24329	0.856126		3.24329	0.842078		3.24329	0.805784
	3.48276	0.922874		3.24713	1.18109		3.24904	1.09837			3.25096	0.855614		3.25096	0.844951		3.25096	0.807325
	3.48851	0.923007		3.25287	1.17268		3.25671	1.09659			3.25862	0.853798		3.25862	0.848723		3.25862	0.810632
	3.49617	0.925153		3.26054	1.16515		3.26437	1.09316			3.26437	0.8487		3.26437	0.851488		3.26437	0.814098
	3.50383	0.924993		3.2682	1.16401		3.27203	1.08831			3.27203	0.842189		3.27203	0.85314		3.27203	0.817314
	3.51149	0.923267		3.27586	1.16716		3.27969	1.08977			3.27969	0.837376		3.27969	0.854948		3.27969	0.82044
	3.51724	0.923794		3.28353	1.16288		3.28544	1.08921			3.28736	0.839537		3.28736	0.856701		3.28736	0.820417
	3.5249	0.927504		3.29119	1.15372		3.2931	1.0882			3.29502	0.839123		3.29502	0.86055		3.29502	0.824014
	3.53257	0.930435		3.29885	1.14825		3.30077	1.08366			3.30268	0.834717		3.3046	0.864356		3.3046	0.826153
	3.54023	0.932321		3.30651	1.15057		3.30843	1.07682			3.31034	0.830398		3.31034	0.866201		3.31034	0.828132
	3.54598	0.931445		3.31609	1.14858		3.31609	1.07248			3.31992	0.827373		3.31992	0.867069		3.31992	0.828002
	3.55556	0.931004		3.32375	1.14298		3.32375	1.06976			3.32567	0.825337		3.32759	0.867522		3.32759	0.828474
	3.5613	0.930515		3.33142	1.14082		3.33142	1.07133			3.33525	0.820505		3.33525	0.869457		3.33333	0.829462
	3.56896	0.927782		3.33717	1.14071		3.33908	1.06913			3.341	0.817487		3.341	0.872351		3.341	0.831684
	3.57663	0.925218		3.34483	1.13901		3.34674	1.06411			3.34866	0.81299		3.34866	0.874429		3.34866	0.833582
	3.58429	0.92264		3.35249	1.13553		3.35441	1.06165			3.35632	0.812032		3.35632	0.876084		3.35632	0.834698
	3.59004	0.921446		3.36015	1.13208		3.36207	1.0626			3.36207	0.812232		3.36207	0.878262		3.36207	0.835317
	3.5977	0.921707		3.3659	1.12722		3.36782	1.06417			3.36973	0.808159		3.36973	0.879983		3.36973	0.835187
	3.60536	0.918412		3.37356	1.12622		3.37548	1.05656			3.37739	0.800761		3.37739	0.880631		3.37739	0.834947
	3.61303	0.915362		3.38123	1.12354		3.38314	1.04822			3.38506	0.794831		3.38506	0.880295		3.38506	0.834925
	3.61877	0.913808		3.38889	1.12182		3.3908	1.04669			3.3908	0.794929		3.3908	0.881381		3.3908	0.835231
	3.62835	0.911774		3.39655	1.11805		3.39655	1.04553			3.39847	0.794159		3.40038	0.880351		3.40038	0.837453
	3.6341	0.908031		3.40422	1.11236		3.40422	1.04877			3.40613	0.789207		3.40613	0.882476		3.40613	0.839724
	3.64176	0.906122		3.40996	1.10364		3.41188	1.04228			3.41379	0.783778		3.41379	0.88307		3.41379	0.841243
	3.64942	0.906679		3.41762	1.10073		3.41954	1.03311			3.42146	0.778913		3.42146	0.882768		3.42146	0.842089
	3.65709	0.905621		3.42529	1.09725		3.4272	1.03208			3.42912	0.77598		3.42912	0.88298		3.42912	0.841648
	3.66283	0.898682		3.43295	1.09779		3.43487	1.03721			3.43487	0.774309		3.43487	0.88156		3.43487	0.840783
	3.6705	0.895339		3.4387	1.09082		3.44061	1.03916			3.44253	0.769007		3.44253	0.882734		3.44253	0.839872
	3.67816	0.891158		3.44636	1.08638		3.44828	1.03354			3.45019	0.762237		3.45019	0.883172		3.45019	0.840415
	3.68582	0.887458		3.45402	1.08511		3.45594	1.02316			3.45785	0.75712		3.45785	0.881626		3.45785	0.840494
	3.69349	0.884426		3.46169	1.08373		3.46169	1.02172			3.4636	0.752301		3.4636	0.880431		3.4636	0.8399
	3.69923	0.882309		3.46935	1.08017		3.46935	1.02587			3.47126	0.74832		3.47318	0.878362		3.47318	0.840102
	3.7069	0.879156		3.4751	1.07403		3.47701	1.02655			3.47893	0.743849		3.47893	0.878919		3.47893	0.840405
	3.71456	0.877513		3.48276	1.06878		3.48467	1.01776			3.48659	0.73995		3.48659	0.880239		3.48659	0.840804
	3.72222	0.874099		3.49042	1.06802		3.49234	1.00498			3.49425	0.734608		3.49425	0.878552		3.49425	0.83915
	3.72797	0.870324		3.49808	1.06983		3.5	1.00124			3.50192	0.730294		3.50192	0.876962		3.50192	0.837843
	3.73563	0.866271		3.50383	1.06784		3.50575	0.999697			3.50766	0.725601		3.50766	0.875543		3.50766	0.836555
	3.74329	0.86302		3.51149	1.06155		3.51341	1.00079			3.51533	0.720767		3.51533	0.875343		3.51533	0.835463
	3.75096	0.859201		3.51916	1.05874		3.52107	0.998096			3.52299	0.71706		3.52299	0.874551		3.52299	0.834065
	3.75671	0.854703		3.52682	1.06048		3.52874	0.991857			3.53065	0.711763		3.53065	0.872936		3.53065	0.834164
	3.76437	0.85147		3.53448	1.06093		3.53448	0.991458			3.5364	0.708071		3.53831	0.869276		3.5364	0.834317
	3.77203	0.848344		3.54215	1.05658		3.54215	0.988203			3.54406	0.706147		3.54406	0.866245		3.54406	0.830518
	3.77969	0.844657		3.54789	1.0515		3.54981	0.981552			3.55172	0.704423		3.55172	0.865411		3.55172	0.825769
	3.78736	0.840892		3.55556	1.049		3.55747	0.977869			3.55939	0.702068		3.55939	0.866079		3.55939	0.825132
	3.79502	0.836234		3.56322	1.05133		3.56513	0.97616			3.56705	0.695937		3.56705	0.862907		3.56705	0.823248
	3.80077	0.831796		3.57088	1.05433		3.5728	0.972163			3.5728	0.688816		3.5728	0.858438		3.5728	0.820184
	3.80843	0.82695		3.57663	1.05555		3.57854	0.968602			3.58046	0.682916		3.58046	0.853603		3.58046	0.817758
	3.81609	0.821505		3.58429	1.04801		3.58621	0.97079			3.58812	0.681978		3.58812	0.8494		3.58812	0.814573
	3.82375	0.818041		3.59195	1.03991		3.59387	0.967672			3.59578	0.679947		3.59578	0.84718		3.59578	0.814658
	3.8295	0.811728		3.59962	1.03312		3.60153	0.961187			3.60153	0.673304		3.60153	0.844524		3.60153	0.815035
	3.83717	0.807166		3.60728	1.02811		3.60728	0.956712			3.6092	0.668252		3.6092	0.842533		3.6092	0.813446
	3.84483	0.805748		3.61303	1.02352		3.61494	0.952431			3.61686	0.664961		3.61686	0.838956		3.61686	0.810383
	3.85249	0.797692		3.62069	1.0212		3.62261	0.947799			3.62452	0.662054		3.62452	0.835786		3.62452	0.808488
	3.86015	0.792887		3.62835	1.02001		3.63027	0.944365			3.63218	0.658404		3.63218	0.832728		3.63218	0.807204
	3.86782	0.789115		3.63601	1.0197		3.63793	0.936478			3.63985	0.650875		3.63985	0.828143		3.63985	0.805768
	3.87356	0.783794		3.64176	1.01579		3.64559	0.93183			3.64559	0.645419		3.64559	0.824641		3.64559	0.802905
	3.88123	0.779344		3.64942	1.01054		3.65134	0.92876			3.65326	0.639867		3.65326	0.821478		3.65326	0.801162
	3.88889	0.775942		3.65709	1.00574		3.659	0.926796			3.66092	0.636378		3.66092	0.819458		3.66092	0.800147
	3.89464	0.77186		3.66475	1.00432		3.66667	0.92133			3.66858	0.632204		3.66858	0.817146		3.66858	0.798031
	3.9023	0.76685		3.67241	1.00548		3.67241	0.912555			3.67433	0.625807		3.67433	0.812335		3.67433	0.794386
	3.90996	0.763955		3.68008	1.00564		3.68008	0.904837			3.68199	0.61872		3.68199	0.806553		3.68199	0.791079
	3.91762	0.758439		3.68582	1.00607		3.68774	0.903796			3.68966	0.614146		3.68966	0.800917		3.68966	0.788305
	3.92529	0.753737		3.69349	1.00332		3.6954	0.902208			3.69732	0.612468		3.69732	0.798147		3.69732	0.785823
	3.93295	0.750297		3.70115	1.00256		3.70307	0.895241			3.70498	0.610226		3.70498	0.794872		3.70498	0.783896
	3.9387	0.747342		3.70881	0.99413		3.71073	0.887807			3.71264	0.60659		3.71264	0.789221		3.71073	0.781474
	3.94636	0.744597		3.71456	0.990956		3.71647	0.882402			3.71839	0.604076		3.71839	0.784155		3.71839	0.778732
	3.95402	0.740346		3.72222	0.987716		3.72414	0.882134			3.72605	0.602977		3.72605	0.780554		3.72605	0.774828
	3.96169	0.737175		3.72988	0.985984		3.7318	0.881831			3.73372	0.604871		3.73372	0.777613		3.73372	0.771754
	3.96743	0.731846		3.73755	0.982232		3.73946	0.873927			3.73946	0.605174		3.74138	0.772013		3.73946	0.767456
	3.9751	0.726611		3.74521	0.975102		3.74521	0.864293			3.74713	0.602328		3.74713	0.765621		3.74713	0.763795
	3.98276	0.721465		3.75287	0.972191		3.75287	0.858217			3.75479	0.598809		3.75479	0.761594		3.75479	0.760846
	3.99042	0.714324		3.75862	0.965606		3.76054	0.856134			3.76245	0.597588		3.76245	0.756252		3.76245	0.757342
	3.99808	0.709297		3.76628	0.96139		3.7682	0.855374			3.7682	0.598867		3.77012	0.752838		3.77012	0.753956
	4.00575	0.704503		3.77395	0.960294		3.77586	0.856514			3.77778	0.599045		3.77778	0.748748		3.77778	0.749706
	4.01149	0.700202		3.78161	0.95803		3.78353	0.839958			3.78353	0.600178		3.78353	0.743073		3.78353	0.746565
	4.01916	0.69632		3.78736	0.952549		3.78927	0.834789			3.79119	0.605386		3.79119	0.737307		3.79119	0.742862
	4.02682	0.690171		3.79502	0.947603		3.79693	0.835977			3.79885	0.604425		3.79885	0.733699		3.79885	0.73881
	4.03448	0.684984		3.80268	0.945096		3.8046	0.83376			3.80651	0.606512		3.80651	0.729968		3.80651	0.735312
	4.04023	0.680205		3.81034	0.943493		3.81226	0.827547			3.81226	0.610097		3.81226	0.724943		3.81226	0.731155
	4.04789	0.677508		3.81801	0.942978		3.81801	0.81697			3.81992	0.613381		3.81992	0.718988		3.81992	0.727754
	4.05556	0.676243		3.82375	0.935888		3.82567	0.80977			3.82759	0.61675		3.82759	0.713164		3.82759	0.72485
	4.06322	0.675296		3.83142	0.932156		3.83333	0.807706			3.83525	0.623636		3.83525	0.70865		3.83525	0.71987
	4.06897	0.674023		3.83908	0.928286		3.841	0.805039			3.841	0.632286		3.84291	0.70623		3.84291	0.716288
	4.07854	0.673532		3.84674	0.928372		3.84674	0.800119			3.85058	0.640018		3.85058	0.703522		3.85058	0.713336
	4.08429	0.676853		3.85249	0.927202		3.85441	0.792006			3.85632	0.646129		3.85632	0.698647		3.85632	0.71025
	4.09195	0.678686		3.86015	0.921143		3.86207	0.784962			3.86399	0.654915		3.86399	0.693459		3.86399	0.706982
	4.09962	0.679364		3.86782	0.919019		3.86973	0.781144			3.87165	0.665681		3.87165	0.687428		3.87165	0.702154
	4.10536	0.679595		3.87548	0.916763		3.87739	0.777685			3.87931	0.676408		3.87931	0.683066		3.87931	0.698625
	4.11303	0.681001		3.88123	0.917519		3.88314	0.774263			3.88506	0.687547		3.88506	0.678914		3.88506	0.696155
	4.12069	0.684107		3.8908	0.916311		3.8908	0.766526			3.89272	0.698101		3.89272	0.674881		3.89272	0.693446
	4.12835	0.688907		3.89655	0.911798		3.89847	0.763926			3.90038	0.708508		3.90038	0.671884		3.90038	0.689698
	4.1341	0.691089		3.90422	0.906998		3.90613	0.759352			3.90805	0.721575		3.90805	0.666806		3.90805	0.685391
	4.14368	0.695968		3.91188	0.904625		3.91188	0.758042			3.91379	0.734874		3.91571	0.662133		3.91571	0.681372
	4.14943	0.702108		3.91954	0.903475		3.91954	0.755598			3.92337	0.748755		3.92337	0.658778		3.92146	0.677846
	4.15709	0.708767		3.92529	0.903128		3.9272	0.749896			3.92912	0.758703		3.92912	0.652951		3.92912	0.674878
	4.16475	0.714863		3.93295	0.902098		3.93487	0.742124			3.93678	0.768401		3.93678	0.64609		3.93678	0.670087
	4.17241	0.721818		3.94061	0.901755		3.94253	0.736454			3.94444	0.779906		3.94444	0.640668		3.94444	0.665876
	4.17816	0.7272		3.94828	0.898343		3.95019	0.733135			3.95019	0.792145		3.95211	0.636774		3.95019	0.662215
	4.18582	0.73396		3.95402	0.895979		3.95594	0.730327			3.95785	0.805916		3.95785	0.633399		3.95785	0.659061
	4.19349	0.744461		3.96169	0.89674		3.9636	0.726736			3.96552	0.818748		3.96552	0.629501		3.96552	0.654971
	4.20115	0.755863		3.96935	0.898758		3.97126	0.721497			3.97318	0.829737		3.97318	0.622447		3.97318	0.649024
	4.2069	0.766483		3.97701	0.900246		3.97893	0.716377			3.97893	0.841575		3.97893	0.616915		3.97893	0.643492
	4.21647	0.776333		3.98467	0.898855		3.98467	0.716805			3.98659	0.850905		3.98851	0.613209		3.98851	0.640057
	4.22222	0.789887		3.99234	0.898489		3.99234	0.716568			3.99425	0.862282		3.99425	0.609603		3.99425	0.636145
	4.22989	0.802272		3.99808	0.899731		4	0.711799			4.00192	0.872077		4.00192	0.605117		4.00192	0.633115
	4.23755	0.815515		4.00575	0.901214		4.00766	0.705723			4.00958	0.880482		4.00958	0.600957		4.00958	0.628596
	4.24521	0.828063		4.01341	0.902381		4.01533	0.701615			4.01724	0.891283		4.01724	0.597584		4.01724	0.623097
	4.25096	0.841081		4.02107	0.898869		4.02299	0.700714			4.02299	0.902227		4.02299	0.595126		4.02299	0.620099
	4.25862	0.856592		4.02682	0.899817		4.02874	0.702724			4.03065	0.911456		4.03065	0.592141		4.03065	0.617668
	4.26628	0.871724		4.03448	0.899737		4.0364	0.696795			4.03831	0.920548		4.03831	0.588481		4.03831	0.614175
	4.27395	0.88752		4.04215	0.902444		4.04406	0.69315			4.04598	0.928448		4.04598	0.58446		4.04598	0.609799
	4.27969	0.900366		4.04981	0.902441		4.05172	0.689441			4.05172	0.935289		4.05172	0.5812		4.05172	0.605275
	4.28736	0.915602		4.05747	0.896654		4.05747	0.690166			4.05939	0.944429		4.0613	0.579675		4.05939	0.603886
	4.29694	0.929286		4.06322	0.896731		4.06513	0.690658			4.06705	0.956757		4.06705	0.578834		4.06705	0.602032
	4.30268	0.945171		4.07088	0.8999		4.0728	0.687045			4.07471	0.969893		4.07471	0.578349		4.07471	0.599862
	4.31226	0.959693		4.07854	0.902144		4.08046	0.684991			4.08238	0.973998		4.08238	0.576112		4.08238	0.596772
	4.31992	0.971394		4.08621	0.903603		4.08812	0.684739			4.09004	0.980888		4.09004	0.574482		4.09004	0.594028
	4.32759	0.987008		4.09195	0.901059		4.09387	0.685378			4.09579	0.988618		4.09579	0.574595		4.09579	0.592844
	4.33525	1.00284		4.09962	0.900558		4.10153	0.68754			4.10345	0.998463		4.10345	0.574692		4.10345	0.591435
	4.34291	1.01648		4.10728	0.903203		4.10919	0.685493			4.11111	1.00466		4.11111	0.574785		4.11111	0.58979
	4.34866	1.02815		4.11494	0.909551		4.11686	0.684177			4.11877	1.00901		4.11877	0.575718		4.11686	0.587098
	4.35632	1.04097		4.12261	0.909259		4.12261	0.683819			4.12452	1.0146		4.12452	0.577058		4.12452	0.584696
	4.36398	1.05088		4.13027	0.909551		4.13027	0.688454			4.13218	1.0221		4.1341	0.579341		4.13218	0.584094
	4.37165	1.06212		4.13602	0.910919		4.13793	0.689777			4.13985	1.0291		4.13985	0.581917		4.13985	0.584801
	4.37739	1.07547		4.14368	0.914935		4.14559	0.688253			4.14751	1.03344		4.14751	0.585297		4.14751	0.585293
	4.38506	1.08571		4.15134	0.919405		4.15326	0.688384			4.15517	1.03729		4.15517	0.589649		4.15517	0.585719
	4.39272	1.09723		4.159	0.920124		4.16092	0.690543			4.16092	1.04292		4.16092	0.594464		4.16092	0.586061
	4.40038	1.10516		4.16475	0.921973		4.16667	0.695728			4.16858	1.04589		4.16858	0.599946		4.16858	0.587301
	4.40805	1.11682		4.17241	0.923644		4.17433	0.6969			4.17624	1.0518		4.17624	0.604429		4.17624	0.58908
	4.41379	1.12648		4.18008	0.930662		4.18199	0.694651			4.18391	1.05483		4.18391	0.610165		4.18391	0.590777
	4.42146	1.13729		4.18774	0.933395		4.18966	0.694057			4.18966	1.05933		4.18966	0.616483		4.18966	0.593004
	4.42912	1.148		4.1954	0.936375		4.1954	0.698587			4.19732	1.06143		4.19732	0.623273		4.19732	0.595512
	4.43678	1.15676		4.20306	0.935988		4.20306	0.708927			4.20498	1.06386		4.20498	0.63031		4.20498	0.598974
	4.44253	1.16735		4.20881	0.94043		4.21073	0.713307			4.21264	1.07244		4.21264	0.638307		4.21264	0.60322
	4.45019	1.17909		4.21647	0.943699		4.21839	0.71315			4.22031	1.07339		4.22031	0.647127		4.22031	0.607331
	4.45785	1.18887		4.22414	0.948316		4.22605	0.713326			4.22797	1.07553		4.22797	0.655371		4.22797	0.613199
	4.46552	1.1967		4.22989	0.951387		4.23372	0.720168			4.23372	1.07838		4.23372	0.663902		4.23372	0.616891
	4.47126	1.20364		4.23755	0.951679		4.23946	0.726717			4.24138	1.08375		4.24138	0.673034		4.24138	0.622377
	4.48084	1.21064		4.24521	0.959887		4.24713	0.73125			4.24904	1.09041		4.24904	0.680676		4.24904	0.627864
	4.48659	1.21872		4.25287	0.96459		4.25479	0.735732			4.25671	1.0889		4.25671	0.689943		4.25671	0.633346
	4.49425	1.22628		4.25862	0.967326		4.26245	0.74068			4.26245	1.09066		4.26245	0.699012		4.26245	0.639382
	4.50192	1.23482		4.2682	0.96973		4.2682	0.74919			4.27011	1.09754		4.27011	0.707867		4.27011	0.64362
	4.50958	1.24047		4.27395	0.97232		4.27586	0.759029			4.27778	1.09998		4.27778	0.717405		4.27778	0.650149
	4.51533	1.24724		4.28161	0.978119		4.28353	0.765006			4.28544	1.10133		4.28544	0.725818		4.28544	0.655706
	4.52299	1.25392		4.28927	0.984507		4.28927	0.767581			4.2931	1.09945		4.2931	0.735657		4.2931	0.662368
	4.53065	1.26003		4.29694	0.99087		4.29885	0.772644			4.30077	1.09747		4.30077	0.743781		4.30077	0.667706
	4.53831	1.2659		4.3046	0.992885		4.3046	0.780994			4.30843	1.09861		4.30843	0.753441		4.30843	0.674151
	4.54406	1.27016		4.31226	1.00015		4.31226	0.79191			4.31801	1.10002		4.31801	0.761947		4.31609	0.680772
	4.55364	1.27452		4.31992	1.00773		4.32184	0.795251			4.32567	1.09706		4.32567	0.76944		4.32567	0.687151
	4.55939	1.27825		4.32759	1.01617		4.3295	0.797161			4.33142	1.09658		4.33142	0.776323		4.33142	0.6929
	4.56705	1.28494		4.33525	1.02156		4.33525	0.801094			4.33908	1.09523		4.33908	0.784269		4.33908	0.698828
	4.57471	1.28745		4.34291	1.02718		4.34291	0.809479			4.34674	1.0923		4.34674	0.792296		4.34674	0.705007
	4.58238	1.28874		4.34866	1.03501		4.35057	0.818909			4.35441	1.09089		4.35441	0.799696		4.35441	0.711412
	4.58812	1.29155		4.35632	1.04497		4.35824	0.82503			4.36207	1.08907		4.36015	0.807531		4.36015	0.718128
	4.59579	1.2939		4.36398	1.05495		4.36398	0.826825			4.36973	1.08522		4.36782	0.813293		4.36782	0.722159
	4.60345	1.29728		4.37165	1.06337		4.37165	0.827685			4.37548	1.08268		4.37548	0.819219		4.37548	0.726797
	4.60919	1.29939		4.37739	1.07161		4.37931	0.837079			4.38314	1.08194		4.38314	0.825464		4.38314	0.733061
	4.61686	1.30106		4.38506	1.08092		4.38697	0.846714			4.39081	1.08044		4.38889	0.831856		4.38889	0.740063
	4.62452	1.30403		4.39272	1.09334		4.39464	0.855518			4.39847	1.07516		4.39847	0.838725		4.39847	0.746717
	4.63218	1.30722		4.40038	1.1078		4.4023	0.857348			4.40421	1.0677		4.40421	0.844497		4.40421	0.750035
	4.63985	1.31264		4.40805	1.11501		4.40805	0.860194			4.41188	1.06443		4.41188	0.848811		4.41188	0.752811
	4.64751	1.31475		4.41379	1.12783		4.41571	0.863645			4.41954	1.06163		4.41954	0.853036		4.41954	0.758827
	4.65326	1.31682		4.42146	1.13403		4.42337	0.869637			4.4272	1.05769		4.4272	0.858642		4.4272	0.76554
	4.66092	1.31608		4.42912	1.14604		4.42912	0.877898			4.43295	1.05343		4.43295	0.863502		4.43295	0.771848
	4.66858	1.31435		4.43678	1.155		4.43678	0.881693			4.44061	1.04795		4.44061	0.868884		4.44061	0.776631
	4.67624	1.31515		4.44253	1.1634		4.44444	0.88513			4.44828	1.04507		4.44828	0.872463		4.44828	0.77802
	4.68199	1.3137		4.45019	1.17161		4.45211	0.888469			4.45594	1.04174		4.45594	0.875836		4.45402	0.781281
	4.68966	1.31353		4.45785	1.18018		4.45785	0.893238			4.4636	1.03611		4.46169	0.879905		4.46169	0.786644
	4.69732	1.31196		4.46552	1.19215		4.46743	0.902872			4.46935	1.02703		4.46935	0.884447		4.46935	0.795082
	4.70498	1.30938		4.47318	1.1993		4.47318	0.906594			4.47701	1.02016		4.47701	0.888024		4.47701	0.795764
	4.71264	1.30721		4.48084	1.28618		4.48084	0.906843			4.48467	1.01526		4.48467	0.890352		4.48467	0.797305
	4.72031	1.3041		4.48659	1.22364		4.48851	0.908888			4.49234	1.01119		4.49234	0.892308		4.49234	0.800443
	4.72605	1.30075		4.49425	1.24194		4.49617	0.912715			4.49808	1.00438		4.49808	0.896243		4.49808	0.806166
	4.73372	1.29671		4.50192	1.2582		4.50192	0.919266			4.50766	0.997026		4.50575	0.900444		4.50575	0.81203
	4.74138	1.29267		4.50958	1.2912		4.50958	0.923339			4.51341	0.991475		4.51341	0.904221		4.51341	0.814995
	4.74904	1.28851		4.51533	1.28341		4.51724	0.922282			4.52107	0.988236		4.52107	0.90615		4.52107	0.815842
	4.75479	1.28443		4.52299	1.2953		4.5249	0.921755			4.52874	0.983288		4.52682	0.907917		4.52682	0.8182
	4.76245	1.28002		4.53065	1.30216		4.53065	0.926524			4.5364	0.979729		4.53448	0.910971		4.53448	0.822496
	4.77011	1.27561		4.53831	1.30785		4.54023	0.931575			4.54215	0.970662		4.54215	0.913945		4.54215	0.827058
	4.77778	1.26985		4.54598	1.31768		4.54598	0.931038			4.54981	0.964746		4.54981	0.916368		4.54981	0.830353
	4.78544	1.26236		4.55364	1.3298		4.55364	0.929961			4.55747	0.963509		4.55747	0.917454		4.55747	0.831432
	4.79119	1.25777		4.55939	1.34052		4.5613	0.932578			4.56513	0.960497		4.56513	0.91828		4.56513	0.834072
	4.79885	1.25324		4.56705	1.34898		4.56897	0.936191			4.57088	0.959818		4.57088	0.9205		4.57088	0.838759
	4.80651	1.2487		4.57471	1.35781		4.57471	0.94142			4.57854	0.96002		4.57854	0.92272		4.57854	0.841952
	4.81418	1.24313		4.58046	1.37012		4.58238	0.943573			4.58621	0.961354		4.58621	0.924204		4.58621	0.843289
	4.81992	1.23632		4.58812	1.38253		4.59004	0.940973			4.59387	0.969245		4.59387	0.923588		4.59387	0.843485
	4.82759	1.23284		4.59579	1.39322		4.5977	0.939931			4.60153	0.979637		4.59962	0.922747		4.59962	0.845317
	4.83525	1.22519		4.60345	1.39535		4.60536	0.947627			4.60919	0.99289		4.60728	0.924072		4.60728	0.849191
	4.84291	1.22007		4.61111	1.40382		4.61111	0.946585			4.61494	1.01221		4.61494	0.926388		4.61494	0.851976
	4.85057	1.21409		4.61877	1.41997		4.61877	0.945867			4.62261	1.03684		4.62261	0.926877		4.62261	0.853309
	4.85824	1.20744		4.62452	1.43275		4.62644	0.945918			4.63027	1.0667		4.63027	0.924999		4.63027	0.853385
	4.86398	1.20297		4.63218	1.4389		4.6341	0.94641			4.63602	1.10078		4.63793	0.922964		4.63602	0.853472
	4.87165	1.19793		4.63985	1.44427		4.63985	0.951808			4.64368	1.14372		4.64368	0.92357		4.64368	0.856544
	4.87931	1.19667		4.64751	1.45484		4.64751	0.953176			4.65134	1.19428		4.65134	0.92473		4.65134	0.858674
	4.88697	1.1929		4.65326	1.46409		4.65517	0.951879			4.659	1.25349		4.659	0.923252		4.659	0.85979
	4.89272	1.18985		4.66092	1.48324		4.66284	0.951208			4.66667	1.31891		4.66475	0.921214		4.66475	0.858957
	4.90038	1.18989		4.66858	1.49526		4.66858	0.946723			4.67433	1.39232		4.67241	0.918388		4.67241	0.858573
	4.90805	1.19078		4.67624	1.49804		4.67624	0.948148			4.68008	1.48054		4.68008	0.916751		4.68008	0.860402
	4.91571	1.1973		4.68391	1.50596		4.68391	0.951543			4.68774	1.57526		4.68774	0.916385		4.68774	0.861922
	4.92337	1.20374		4.69157	1.52296		4.69157	0.950591			4.6954	1.6777		4.6954	0.914772		4.6954	0.861963
	4.93103	1.21221		4.69732	1.54318		4.69923	0.948694			4.70306	1.78754		4.70306	0.912321		4.70306	0.862234
	4.93678	1.22569		4.70498	1.55632		4.7069	0.946023			4.70881	1.90238		4.70881	0.91024		4.70881	0.863137
	4.94444	1.24312		4.71264	1.56464		4.71264	0.946569			4.71647	2.01545		4.71647	0.908246		4.71647	0.8633
	4.95211	1.26749		4.72031	1.57254		4.72031	0.947119			4.72414	2.13635		4.72414	0.907515		4.72414	0.863267
	4.95977	1.29588		4.72605	1.58943		4.72797	0.943567			4.7318	2.27583		4.7318	0.90313		4.7318	0.86201
	4.96552	1.329		4.73372	1.6096		4.73563	0.938417			4.73946	2.41565		4.73755	0.899018		4.73755	0.861196
	4.97318	1.36897		4.74138	1.62541		4.74138	0.939376			4.74713	2.52938		4.74521	0.894827		4.74521	0.862472
	4.98084	1.41545		4.74904	1.63727		4.74904	0.939746			4.75287	2.66518		4.75287	0.892033		4.75287	0.862879
	4.98851	1.47238		4.75671	1.64729		4.75671	0.940436			4.76054	2.79489		4.76054	0.889525		4.76054	0.862847
	4.99617	1.53598		4.76245	1.66922		4.76437	0.937855			4.7682	2.92823		4.7682	0.885041		4.7682	0.862043
	5.00192	1.6058		4.77011	1.68535		4.77203	0.932335			4.77586	3.06642		4.77586	0.880497		4.77586	0.860369
	5.00958	1.68121		4.77778	1.69953		4.77969	0.93284			4.78161	3.18453		4.78161	0.876228		4.78161	0.858618
	5.01724	1.76486		4.78544	1.71098		4.78544	0.931463			4.78927	3.31173		4.78927	0.873019		4.78927	0.858087
	5.0249	1.8543		4.79119	1.72765		4.7931	0.929808			4.79694	3.42057		4.79694	0.868643		4.79694	0.857174
	5.03065	1.95501		4.79885	1.74801		4.80077	0.927441			4.8046	3.51355		4.8046	0.863504		4.8046	0.856511
	5.03831	2.06198		4.80651	1.76701		4.80843	0.925857			4.81226	3.61806		4.81034	0.85978		4.81034	0.855806
	5.04598	2.17524		4.81418	1.78402		4.81418	0.927106			4.81801	3.72973		4.81801	0.85625		4.81801	0.854243
	5.05364	2.28823		4.82184	1.79926		4.82184	0.929115			4.82567	3.82352		4.82567	0.853866		4.82567	0.853135
	5.05939	2.40801		4.8295	1.81872		4.8295	0.928843			4.83333	3.91167		4.83333	0.85024		4.83142	0.850589
	5.06897	2.53871		4.83525	1.84193		4.83716	0.924579			4.841	4.00005		4.841	0.846417		4.841	0.848565
	5.07471	2.67249		4.84291	1.86284		4.84483	0.92324			4.84674	4.08282		4.84866	0.843267		4.84674	0.847966
	5.08238	2.80514		4.85057	1.8779		4.85057	0.927217			4.85441	4.15828		4.85441	0.842916		4.85441	0.847123
	5.09004	2.93315		4.85824	1.89032		4.85824	0.928466			4.86207	4.23086		4.86207	0.844247		4.86207	0.847276
	5.0977	3.0686		4.86398	1.91417		4.8659	0.930223			4.86973	4.29581		4.86973	0.845516		4.86973	0.845842
	5.10345	3.20794		4.87165	1.93769		4.87356	0.928157			4.87548	4.36275		4.87548	0.847835		4.87548	0.844459
	5.11111	3.34561		4.87931	1.95667		4.87931	0.932022			4.88506	4.43012		4.88314	0.852924		4.88314	0.844554
	5.11877	3.48102		4.88697	1.97187		4.88697	0.939762			4.89081	4.48237		4.89081	0.86286		4.89081	0.846105
	5.12644	3.60893		4.89272	1.98948		4.89464	0.945755			4.89847	4.53347		4.89847	0.876922		4.89847	0.847532
	5.13218	3.73464		4.90038	2.01248		4.9023	0.952949			4.90613	4.5824		4.90421	0.893784		4.90421	0.848519
	5.14176	3.86043		4.90805	2.03748		4.90996	0.959942			4.91379	4.62461		4.91379	0.913192		4.91379	0.850999
	5.14751	3.98796		4.91571	2.0586		4.91762	0.971288			4.91954	4.67369		4.91954	0.937185		4.91954	0.854786
	5.15517	4.11819		4.92337	2.07241		4.92337	0.986743			4.9272	4.71331		4.9272	0.969946		4.9272	0.860139
	5.16284	4.23514		4.93103	2.09341		4.93103	1.00605			4.93487	4.75265		4.93487	1.01205		4.93487	0.868316
	5.1705	4.34686		4.93678	2.11949		4.9387	1.03092			4.94253	4.78812		4.94253	1.06197		4.94253	0.877995
	5.17624	4.46223		4.94444	2.14459		4.94636	1.05655			4.94828	4.81646		4.94828	1.11502		4.94828	0.889081
	5.18391	4.58188		4.95211	2.16451		4.95211	1.0849			4.95785	4.85059		4.95594	1.17607		4.95594	0.90288
	5.19157	4.69125		4.95785	2.1875		4.95977	1.11753			4.9636	4.87712		4.9636	1.24611		4.9636	0.918559
	5.19923	4.79302		4.96552	2.21299		4.96743	1.15918			4.97126	4.90201		4.97126	1.3282		4.97126	0.940439
	5.20498	4.89465		4.97318	2.2408		4.9751	1.20668			4.97893	4.92562		4.97893	1.42078		4.97701	0.966855
	5.21264	4.98606		4.98084	2.27221		4.98276	1.26078			4.98659	4.94679		4.98659	1.52021		4.98659	0.996958
	5.22031	5.07436		4.98851	2.30275		4.99042	1.31695			4.99234	4.9661		4.99234	1.63209		4.99234	1.03172
	5.22797	5.16449		4.99617	2.33857		4.99617	1.3811			5	4.98434		5	1.74966		5	1.07836
	5.23563	5.24733		5.00192	2.37151		5.00383	1.45203			5.00766	4.99573		5.00766	1.87579		5.00766	1.11431
	5.24138	5.32223		5.00958	2.41262		5.01149	1.53164			5.01533	5.00431		5.01533	2.00986		5.01533	1.167
	5.24904	5.39208		5.01724	2.45233		5.01916	1.61707			5.02299	5.01185		5.02107	2.14917		5.02107	1.22454
	5.25671	5.46822		5.0249	2.49967		5.0249	1.70345			5.02874	5.0232		5.02874	2.29368		5.02874	1.28584
	5.26437	5.5398		5.03065	2.54896		5.03257	1.79821			5.0364	5.03287		5.0364	2.43599		5.0364	1.35043
	5.27011	5.60597		5.03831	2.59181		5.04023	1.90483			5.04406	5.0303		5.04406	2.58728		5.04215	1.42445
	5.27778	5.66495		5.04598	2.63836		5.04598	2.01245			5.05172	5.02609		5.04981	2.7452		5.04981	1.50691
	5.28544	5.72194		5.05364	2.69073		5.05556	2.12718			5.05747	5.0244		5.05747	2.90575		5.05747	1.59588
	5.2931	5.79087		5.0613	2.74704		5.0613	2.24531			5.06513	5.02272		5.06513	3.0696		5.06513	1.68421
	5.30077	5.84482		5.06897	2.80485		5.06897	2.35658			5.0728	5.01943		5.0728	3.21916		5.0728	1.77432
	5.30843	5.88971		5.07471	2.85519		5.07663	2.48125			5.08046	5.01435		5.08046	3.366		5.08046	1.8764
	5.31609	5.94198		5.08238	2.912		5.08429	2.61714			5.08621	5.00948		5.08621	3.52182		5.08621	1.98131
	5.32376	5.97926		5.09004	2.97264		5.09004	2.74893			5.09387	4.99158		5.09387	3.67551		5.09387	2.0881
	5.33333	6.01583		5.0977	3.03686		5.0977	2.87674			5.10153	4.9761		5.10153	3.82301		5.10153	2.19092
	5.33908	6.0488		5.10345	3.10359		5.10536	3.01362			5.10919	4.96343		5.10919	3.96089		5.10919	2.29752
	5.34674	6.07998		5.11111	3.16768		5.11303	3.15867			5.11686	4.94715		5.11494	4.09537		5.11494	2.40962
	5.35441	6.10714		5.11877	3.229		5.11877	3.30615			5.12452	4.92771		5.12261	4.22405		5.12261	2.51851
	5.36207	6.1354		5.12644	3.29198		5.12835	3.44554			5.13027	4.90505		5.13027	4.3634		5.13027	2.63287
	5.36782	6.16062		5.1341	3.366		5.1341	3.58217			5.13793	4.87738		5.13793	4.49941		5.13793	2.74414
	5.37548	6.17848		5.14176	3.4421		5.14176	3.7118			5.14559	4.85278		5.14559	4.60774		5.14559	2.8473
	5.38314	6.19025		5.14751	3.50468		5.14943	3.83372			5.15326	4.82938		5.15326	4.70943		5.15326	2.94931
	5.39081	6.20377		5.15517	3.57079		5.15709	3.96455			5.159	4.79806		5.159	4.81968		5.159	3.05061
	5.39655	6.20939		5.16284	3.64865		5.16284	4.09702			5.16667	4.76602		5.16667	4.9285		5.16667	3.15911
	5.40613	6.21621		5.16858	3.7204		5.1705	4.22873			5.17433	4.73092		5.17433	5.03697		5.17433	3.27136
	5.41188	6.21464		5.17624	3.79003		5.17816	4.3572			5.18199	4.69799		5.18199	5.13509		5.18199	3.37559
	5.41954	6.21486		5.18391	3.85619		5.18582	4.47513			5.18966	4.66397		5.18774	5.2173		5.18774	3.47568
	5.4272	6.21329		5.19157	3.92571		5.19157	4.59035			5.19732	4.62423		5.1954	5.30684		5.1954	3.57498
	5.43487	6.2091		5.19923	3.99151		5.19923	4.70078			5.20306	4.58255		5.20306	5.40644		5.20306	3.67308
	5.44061	6.20167		5.2069	4.05518		5.2069	4.80613			5.21073	4.53793		5.21073	5.4837		5.21073	3.76591
	5.44828	6.18778		5.21264	4.11613		5.21456	4.90893			5.21839	4.49855		5.21839	5.5543		5.21839	3.85859
	5.45594	6.17099		5.22031	4.17589		5.22222	5.00983			5.22605	4.45602		5.22605	5.61306		5.22414	3.94505
	5.4636	6.1522		5.22797	4.23073		5.22797	5.1151			5.2318	4.40937		5.2318	5.66843		5.2318	4.03175
	5.46935	6.13093		5.23563	4.29753		5.23563	5.21091			5.23946	4.35616		5.23946	5.73841		5.23946	4.12362
	5.47893	6.10683		5.24138	4.36476		5.24329	5.30053			5.24713	4.30523		5.24713	5.80006		5.24713	4.21326
	5.48467	6.07805		5.24904	4.42511		5.25096	5.38204			5.25479	4.25952		5.25479	5.85751		5.25287	4.29556
	5.49234	6.05013		5.25671	4.46861		5.25671	5.46361			5.26245	4.21293		5.26054	5.90862		5.26054	4.36763
	5.5	6.01919		5.26437	4.51564		5.26437	5.54661			5.2682	4.16123		5.2682	5.95252		5.2682	4.445
	5.50575	5.98448		5.27203	4.57325		5.27203	5.61782			5.27586	4.10136		5.27586	5.99696		5.27586	4.5175
	5.51341	5.94392		5.27969	4.6306		5.27969	5.69352			5.28353	4.04403		5.28353	6.03529		5.28353	4.58941
	5.52107	5.89931		5.28544	4.68944		5.28736	5.76492			5.29119	3.986		5.29119	6.07904		5.29119	4.66857
	5.52874	5.85642		5.2931	4.73627		5.29502	5.85316			5.29885	3.93615		5.29885	6.10478		5.29885	4.73051
	5.53448	5.81394		5.30077	4.77385		5.30268	5.91176			5.30651	3.88442		5.30651	6.13809		5.30651	4.80785
	5.54215	5.76734		5.30843	4.82075		5.31034	5.97062			5.31418	3.81254		5.31418	6.15949		5.31418	4.86562
	5.54981	5.71359		5.31609	4.87221		5.31992	6.02162			5.32184	3.75134		5.32376	6.1802		5.32376	4.92272
	5.55747	5.65781		5.32376	4.90445		5.32567	6.06953			5.3295	3.6903		5.3295	6.19572		5.3295	4.97444
	5.56513	5.6016		5.33142	4.92981		5.33333	6.11592			5.33716	3.63313		5.33716	6.20574		5.33716	5.02353
	5.5728	5.54519		5.33908	4.95741		5.341	6.15444			5.34483	3.57993		5.34483	6.21207		5.34483	5.0697
	5.57854	5.48893		5.34674	4.9835		5.34866	6.19171			5.35249	3.52788		5.35249	6.22448		5.35057	5.11012
	5.58621	5.42139		5.35249	5.00975		5.35441	6.22559			5.35824	3.47155		5.35824	6.22923		5.35824	5.15928
	5.59387	5.35462		5.36015	5.02795		5.36207	6.25893			5.3659	3.41763		5.3659	6.23383		5.3659	5.19664
	5.60153	5.29207		5.36782	5.03756		5.36973	6.28777			5.37356	3.36702		5.37356	6.23053		5.37356	5.23659
	5.60728	5.2295		5.37548	5.05068		5.37739	6.30789			5.37931	3.30964		5.37931	6.22514		5.37931	5.27009
	5.61494	5.16333		5.38123	5.06333		5.38506	6.32828			5.38697	3.25029		5.38697	6.22069		5.38697	5.29661
	5.62261	5.08644		5.38889	5.07531		5.39272	6.34431			5.39464	3.19317		5.39464	6.21357		5.39464	5.32588
	5.63027	5.01029		5.39655	5.08706		5.39847	6.35397			5.4023	3.14137		5.4023	6.20219		5.4023	5.35073
	5.63793	4.93855		5.40421	5.09222		5.40613	6.35791			5.40996	3.08897		5.40996	6.18348		5.40996	5.37657
	5.64559	4.86956		5.41188	5.09416		5.41379	6.36819			5.41762	3.0371		5.41762	6.16535		5.41762	5.39872
	5.65134	4.79685		5.41954	5.09404		5.42146	6.37948			5.42337	2.9845		5.42337	6.14506		5.42337	5.41857
	5.659	4.71634		5.42529	5.09934		5.4272	6.38732			5.43103	2.932		5.43103	6.12607		5.43103	5.43536
	5.66667	4.63732		5.43295	5.0991		5.43487	6.38839			5.4387	2.88399		5.4387	6.0992		5.4387	5.44845
	5.67433	4.56177		5.44061	5.09249		5.44253	6.38757			5.44636	2.83726		5.44636	6.0708		5.44636	5.46092
	5.68008	4.49127		5.44828	5.08539		5.45019	6.38062			5.45211	2.78438		5.45211	6.04444		5.45211	5.47205
	5.68774	4.41767		5.45402	5.08119		5.45594	6.36973			5.45977	2.74284		5.45977	6.0117		5.45977	5.48304
	5.6954	4.33741		5.46169	5.07212		5.46552	6.3575			5.46743	2.69689		5.46743	5.98072		5.46743	5.48654
	5.70306	4.25831		5.46935	5.06933		5.47126	6.34016			5.4751	2.65701		5.4751	5.94524		5.4751	5.48533
	5.71073	4.18337		5.47701	5.06187		5.47893	6.32277			5.48276	2.60801		5.48276	5.90193		5.48276	5.48802
	5.71647	4.11667		5.48467	5.05138		5.48659	6.29782			5.49042	2.5616		5.49042	5.85767		5.49042	5.4837
	5.72414	4.04114		5.49042	5.038		5.49425	6.27283			5.49617	2.51607		5.49617	5.80634		5.49617	5.48164
	5.7318	3.96239		5.49808	5.02957		5.5	6.24689			5.50383	2.47636		5.50383	5.75741		5.50383	5.48138
	5.73946	3.89029		5.50575	5.02752		5.50766	6.22021			5.51149	2.44413		5.51149	5.71468		5.51149	5.48389
	5.74521	3.82409		5.51341	5.01853		5.51533	6.18499			5.51916	2.40347		5.51916	5.6691		5.51916	5.47874
	5.75287	3.74735		5.51916	5.00586		5.52299	6.1474			5.5249	2.36777		5.5249	5.6151		5.5249	5.46985
	5.76054	3.66355		5.52682	4.99105		5.52874	6.1103			5.53257	2.32947		5.53257	5.55692		5.53257	5.45634
	5.7682	3.58255		5.53448	4.97793		5.5364	6.07489			5.54023	2.30027		5.54023	5.49682		5.54023	5.44327
	5.77586	3.51867		5.54215	4.9662		5.54406	6.04639			5.54789	2.27211		5.54789	5.43899		5.54789	5.42992
	5.78353	3.46378		5.54981	4.94998		5.55172	6.0023			5.55556	2.23806		5.55556	5.38003		5.55556	5.41439
	5.78927	3.40997		5.55747	4.92774		5.55939	5.95345			5.5613	2.20144		5.5613	5.31609		5.5613	5.3965
	5.79694	3.35263		5.56322	4.90068		5.56513	5.90528			5.56897	2.16655		5.56897	5.25237		5.56897	5.37494
	5.8046	3.29085		5.57088	4.87568		5.5728	5.85458			5.57663	2.13503		5.57663	5.18436		5.57663	5.35231
	5.81226	3.23522		5.57854	4.85757		5.58046	5.80358			5.58429	2.11185		5.58429	5.11874		5.58429	5.32934
	5.81801	3.18081		5.58621	4.83606		5.58812	5.75352			5.59004	2.08129		5.59004	5.05668		5.59004	5.30654
	5.82567	3.12863		5.59195	4.8072		5.59387	5.70432			5.5977	2.05704		5.5977	4.98861		5.5977	5.27767
	5.83333	3.07622		5.59962	4.77946		5.60153	5.64767			5.60536	2.02816		5.60536	4.91735		5.60536	5.24515
	5.841	3.02399		5.60728	4.74971		5.60919	5.5882			5.61303	2.00536		5.61303	4.84184		5.61303	5.21162
	5.84866	2.97621		5.61494	4.72472		5.61686	5.53267			5.61877	1.98435		5.62069	4.76938		5.62069	5.18108
	5.85632	2.93118		5.62261	4.70307		5.62452	5.47608			5.62835	1.95971		5.62835	4.70046		5.62835	5.1502
	5.86207	2.88579		5.63027	4.67697		5.63218	5.41834			5.6341	1.93572		5.6341	4.62913		5.6341	5.11575
	5.86973	2.83534		5.63602	4.64358		5.63793	5.35993			5.64176	1.91213		5.64176	4.55563		5.64176	5.076
	5.87739	2.78773		5.64368	4.60796		5.64559	5.29965			5.64943	1.89054		5.64943	4.477		5.64943	5.03834
	5.88506	2.7467		5.65134	4.57436		5.65326	5.2306			5.65709	1.87049		5.65709	4.40347		5.65709	5.00272
	5.89081	2.70919		5.659	4.54329		5.66092	5.16491			5.66284	1.84542		5.66284	4.33228		5.66284	4.96327
	5.89847	2.67228		5.66475	4.51057		5.66667	5.10431			5.6705	1.82322		5.6705	4.26226		5.6705	4.92216
	5.90613	2.63333		5.67241	4.46993		5.67433	5.04292			5.67816	1.8015		5.67816	4.18758		5.67816	4.87764
	5.91188	2.58506		5.68008	4.42892		5.68199	4.98008			5.68582	1.77972		5.68582	4.10458		5.68582	4.83322
	5.92146	2.54719		5.68774	4.39243		5.68966	4.91123			5.69157	1.75934		5.69349	4.02513		5.69349	4.79188
	5.9272	2.51523		5.6954	4.36286		5.69732	4.85219			5.70115	1.73836		5.70115	3.95344		5.70115	4.74414
	5.93487	2.47882		5.70115	4.32773		5.70498	4.79453			5.7069	1.72057		5.7069	3.88623		5.7069	4.69452
	5.94253	2.44019		5.70881	4.29168		5.71073	4.73574			5.71456	1.70011		5.71456	3.81642		5.71456	4.6456
	5.95019	2.40269		5.71647	4.255		5.71839	4.67318			5.72222	1.6826		5.72222	3.74404		5.72222	4.59992
	5.95594	2.36906		5.72414	4.22652		5.72605	4.60533			5.72989	1.66556		5.72989	3.67674		5.72797	4.55442
	5.9636	2.33977		5.72989	4.1968		5.73372	4.5439			5.73563	1.64931		5.73563	3.6129		5.73563	4.50937
	5.97126	2.30683		5.73755	4.16201		5.73946	4.48273			5.74329	1.63189		5.74329	3.55055		5.74329	4.46036
	5.97893	2.27113		5.74521	4.1244		5.74713	4.42546			5.75096	1.61541		5.75096	3.48388		5.75096	4.40959
	5.98467	2.23545		5.75287	4.08409		5.75479	4.36242			5.75671	1.59202		5.75862	3.41646		5.75671	4.36137
	5.99234	2.20612		5.75862	4.0523		5.76245	4.29841			5.76437	1.57656		5.76628	3.35364		5.76437	4.30701
	6	2.18154		5.7682	4.0189		5.77011	4.2404			5.77203	1.56234		5.77203	3.30056		5.77203	4.25622
	6.00766	2.15472		5.77395	3.98335		5.77586	4.18172			5.77969	1.5478		5.77969	3.25317		5.77969	4.20751
	6.01533	2.12674		5.78161	3.94971		5.78353	4.12355			5.78736	1.52707		5.78736	3.202		5.78736	4.15321
	6.02299	2.09569		5.78927	3.90982		5.79119	4.06459			5.79502	1.51129		5.79502	3.15061		5.79502	4.10127
	6.02874	2.07536		5.79694	3.87333		5.79885	4.00446			5.80077	1.49833		5.80077	3.10093		5.80077	4.05243
	6.0364	2.04793		5.80268	3.84162		5.8046	3.95037			5.80843	1.48393		5.80843	3.05508		5.80843	4.00152
	6.04406	2.02479		5.81034	3.80268		5.81226	3.89458			5.81609	1.47212		5.81609	3.0122		5.81609	3.94496
	6.05172	2.002		5.81801	3.76604		5.81992	3.83778			5.82376	1.45442		5.82376	2.9705		5.82376	3.89379
	6.05747	1.97604		5.82567	3.72807		5.82759	3.78018			5.8295	1.43813		5.8295	2.92612		5.8295	3.83738
	6.06513	1.95278		5.83142	3.69655		5.83525	3.72126			5.83716	1.42343		5.83908	2.88237		5.83908	3.78343
	6.0728	1.92994		5.841	3.66106		5.84291	3.6661			5.84483	1.40623		5.84483	2.84318		5.84483	3.7374
	6.08046	1.90815		5.84674	3.62566		5.84866	3.61349			5.85249	1.39423		5.85249	2.80801		5.85249	3.68371
	6.08812	1.88885		5.85441	3.5881		5.85632	3.56064			5.86015	1.37812		5.86015	2.76865		5.86015	3.62693
	6.09387	1.87034		5.86207	3.54642		5.86398	3.50928			5.86782	1.35755		5.86782	2.73011		5.86782	3.57063
	6.10153	1.84861		5.86973	3.51039		5.87165	3.46037			5.87356	1.33922		5.87356	2.69444		5.87356	3.51842
	6.10919	1.82694		5.87548	3.47476		5.87739	3.41578			5.88123	1.32269		5.88123	2.66149		5.88123	3.46925
	6.11686	1.80843		5.88314	3.4394		5.88506	3.37388			5.88889	1.3189		5.88889	2.63154		5.88889	3.42244
	6.12261	1.79311		5.89081	3.40363		5.89272	3.32762			5.89655	1.30829		5.89655	2.60118		5.89655	3.37688
	6.13027	1.77181		5.89847	3.37087		5.90038	3.2822			5.9023	1.29459		5.9023	2.57007		5.9023	3.33027
	6.13793	1.74841		5.90421	3.33791		5.90805	3.2344			5.90996	1.28106		5.91188	2.53841		5.90996	3.27443
	6.14559	1.72461		5.91188	3.30489		5.91571	3.1872			5.91762	1.27131		5.91762	2.50786		5.91762	3.2245
	6.15326	1.70923		5.91954	3.27181		5.92146	3.14074			5.92529	1.26105		5.92529	2.47737		5.92529	3.17829
	6.16092	1.69554		5.9272	3.2393		5.92912	3.09176			5.93295	1.24711		5.93295	2.44558		5.93295	3.1307
	6.16667	1.67529		5.93487	3.20888		5.93678	3.04883			5.9387	1.23378		5.94061	2.41602		5.9387	3.08846
	6.17433	1.65225		5.94061	3.18072		5.94253	3.00873			5.94636	1.22107		5.94636	2.38933		5.94636	3.04532
	6.18199	1.6318		5.94828	3.14563		5.95019	2.9782			5.95402	1.20788		5.95402	2.36343		5.95402	3.0043
	6.18966	1.62021		5.95594	3.11271		5.95785	2.9436			5.96169	1.20099		5.96169	2.34087		5.96169	2.96604
	6.1954	1.60537		5.9636	3.08563		5.96552	2.89771			5.96743	1.18667		5.96743	2.31566		5.96743	2.92168
	6.20306	1.58733		5.96935	3.06132		5.97126	2.85567			5.9751	1.17026		5.9751	2.28901		5.9751	2.88052
	6.21073	1.56919		5.97701	3.03044		5.98084	2.81713			5.98276	1.15847		5.98276	2.26428		5.98276	2.83918
	6.21839	1.54795		5.98467	3.00228		5.98659	2.78353			5.99042	1.14671		5.99042	2.24759		5.99042	2.80257
	6.22605	1.53549		5.99234	2.97393		5.99425	2.74937			5.99808	1.14031		5.99808	2.22734		5.99808	2.76397
	6.23372	1.5227		6	2.94359		6.00192	2.70653			6.00575	1.1306		6.00575	2.19717		6.00575	2.72235
	6.23946	1.50693		6.00766	2.91284		6.00958	2.67017			6.01149	1.12051		6.01149	2.16855		6.01149	2.68617
	6.24713	1.48874		6.01341	2.88529		6.01533	2.63097			6.01916	1.11258		6.01916	2.14731		6.01916	2.64696
	6.25479	1.46554		6.02107	2.85324		6.02299	2.59668			6.02682	1.10197		6.02682	2.13017		6.02682	2.61483
	6.26245	1.45217		6.02874	2.82174		6.03065	2.5627			6.03448	1.09658		6.03448	2.1172		6.03448	2.58244
	6.2682	1.44408		6.0364	2.80024		6.03831	2.52243			6.04023	1.08361		6.04023	2.0929		6.04023	2.5466
	6.27586	1.43292		6.04215	2.76466		6.04406	2.4893			6.04789	1.07272		6.04789	2.06628		6.04789	2.51192
	6.28353	1.41626		6.04981	2.73269		6.05364	2.45714			6.05556	1.06693		6.05556	2.04491		6.05556	2.4783
	6.29119	1.39653		6.05747	2.70423		6.05939	2.42855			6.06322	1.06573		6.06322	2.02746		6.06322	2.44787
	6.29885	1.38725		6.06513	2.67567		6.06705	2.40259			6.07088	1.05129		6.07088	2.00959		6.07088	2.41497
	6.30651	1.37784		6.0728	2.65396		6.07471	2.37544			6.07854	1.03014		6.07854	1.99056		6.07854	2.38777
	6.31418	1.36737		6.08046	2.62594		6.08238	2.34585			6.08429	1.01499		6.08429	1.97148		6.08429	2.36046
	6.32184	1.34702		6.08621	2.59904		6.08812	2.31283			6.09195	1.00251		6.09195	1.95046		6.09195	2.33242
	6.33142	1.33539		6.09387	2.57463		6.09579	2.28549			6.09962	0.98679		6.09962	1.93117		6.09962	2.30621
	6.33716	1.32404		6.10153	2.5501		6.10345	2.25802			6.10728	1.03937		6.10728	1.91194		6.10728	2.2776
	6.34483	1.31354		6.10728	2.52633		6.11111	2.23067			6.11303	1.0661		6.11303	1.89256		6.11303	2.25059
	6.35249	1.30088		6.11494	2.51137		6.11686	2.20288			6.12069	0.978507		6.12069	1.87232		6.12069	2.22319
	6.36015	1.28389		6.12261	2.47934		6.12452	2.16968			6.12835	0.95445		6.12835	1.85287		6.12835	2.19695
	6.3659	1.26721		6.13027	2.45851		6.13218	2.14778			6.13602	0.943152		6.13602	1.83551		6.13602	2.17486
	6.37356	1.2581		6.13793	2.43497		6.13985	2.12552			6.14368	0.931547		6.14368	1.82077		6.14368	2.15361
	6.38123	1.24848		6.14559	2.41192		6.14751	2.09358			6.14943	0.926872		6.15134	1.80688		6.14943	2.1357
	6.38889	1.23449		6.15134	2.38957		6.15326	2.06628			6.15709	0.922142		6.15709	1.79184		6.15709	2.11375
	6.39464	1.21678		6.159	2.37538		6.16092	2.0426			6.16475	0.918436		6.16475	1.77414		6.16475	2.09278
	6.4023	1.20467		6.16667	2.34935		6.16858	2.02004			6.17241	0.914783		6.17241	1.75612		6.17241	2.06865
	6.40996	1.19789		6.17433	2.32282		6.17624	2.00085			6.17816	0.908418		6.17816	1.73944		6.17816	2.04694
	6.41762	1.18978		6.18008	2.30483		6.18199	1.97335			6.18582	0.905543		6.18582	1.72225		6.18582	2.02674
	6.42529	1.17218		6.18774	2.28478		6.18966	1.94926			6.19349	0.901375		6.19349	1.70628		6.19349	2.00613
	6.43103	1.15755		6.1954	2.267		6.19732	1.92643			6.20115	0.895005		6.20115	1.68939		6.20115	1.9847
	6.4387	1.15157		6.20306	2.2432		6.20498	1.90235			6.2069	0.890031		6.20881	1.67491		6.20881	1.96724
	6.44636	1.14787		6.21073	2.21804		6.21264	1.88045			6.21647	0.886638		6.21647	1.6662		6.21647	1.94723
	6.45402	1.13773		6.21839	2.19835		6.22031	1.85498			6.22222	0.880688		6.22222	1.65722		6.22222	1.93023
	6.45977	1.11996		6.22414	2.17617		6.22605	1.83514			6.22989	0.874135		6.22989	1.6364		6.22989	1.90691
	6.46743	1.10753		6.2318	2.15475		6.23372	1.81404			6.23755	0.870323		6.23755	1.61363		6.23755	1.8895
	6.4751	1.10318		6.23946	2.13281		6.24138	1.79439			6.24521	0.864935		6.24521	1.60093		6.24521	1.87104
	6.48276	1.10039		6.24713	2.11318		6.24904	1.77929			6.25096	0.85855		6.25096	1.58927		6.25096	1.84914
	6.49042	1.09086		6.25287	2.09489		6.25479	1.76385			6.25862	0.854194		6.25862	1.57775		6.25862	1.83162
	6.49808	1.07484		6.26054	2.07722		6.26245	1.74433			6.26628	0.848948		6.26628	1.55988		6.26628	1.81176
	6.50383	1.06488		6.2682	2.05868		6.27011	1.72662			6.27395	0.84395		6.27395	1.54082		6.27395	1.79456
	6.51149	1.06191		6.27586	2.03923		6.27778	1.70329			6.27969	0.838466		6.28161	1.52536		6.27969	1.77398
	6.51916	1.06026		6.28353	2.01431		6.28544	1.68421			6.28927	0.832528		6.28927	1.51019		6.28927	1.75004
	6.52682	1.05298		6.29119	1.99147		6.2931	1.66061			6.29885	0.824161		6.29694	1.49646		6.29694	1.732
	6.53257	1.0406		6.29885	1.97091		6.30077	1.64285			6.3046	0.817709		6.3046	1.4757		6.3046	1.71134
	6.54023	1.0299		6.30651	1.95003		6.30651	1.62552			6.31418	0.813616		6.31226	1.45812		6.31226	1.68932
	6.54789	1.02536		6.31418	1.92651		6.31418	1.60487			6.32184	0.810211		6.31992	1.44625		6.31992	1.67469
	6.55556	1.02499		6.32184	1.90576		6.32376	1.58751			6.3295	0.807754		6.32759	1.43751		6.32759	1.66553
	6.56322	1.01594		6.3295	1.88939		6.33142	1.56849			6.33525	0.802184		6.33525	1.42585		6.33525	1.65468
	6.57088	1.00416		6.33716	1.87235		6.33908	1.55288			6.34291	0.798444		6.34291	1.4154		6.34291	1.63967
	6.57663	0.994958		6.34483	1.85265		6.34674	1.53608			6.35057	0.794952		6.34866	1.40322		6.34866	1.62333
	6.58429	0.987518		6.35057	1.8395		6.35249	1.52302			6.35824	0.791265		6.35632	1.39137		6.35632	1.60921
	6.59195	0.985972		6.35824	1.82159		6.36015	1.51208			6.36398	0.784884		6.36398	1.38152		6.36398	1.59704
	6.59962	0.976169		6.3659	1.80447		6.36782	1.49343			6.37165	0.779854		6.37165	1.37206		6.37165	1.58169
	6.60536	0.964007		6.37356	1.79239		6.37548	1.48404			6.37931	0.775784		6.37739	1.36452		6.37739	1.57048
	6.61303	0.952232		6.37931	1.77815		6.38123	1.46781			6.38697	0.773182		6.38506	1.35501		6.38506	1.55489
	6.62069	0.945141		6.38697	1.76029		6.39081	1.45372			6.39464	0.767891		6.39272	1.34943		6.39272	1.54581
	6.62835	0.94825		6.39464	1.74644		6.39655	1.43649			6.4023	0.763452		6.40038	1.33968		6.40038	1.53226
	6.63602	0.940253		6.4023	1.73044		6.40421	1.42204			6.40805	0.759148		6.40805	1.33016		6.40805	1.52081
	6.64176	0.92992		6.40996	1.71664		6.41188	1.41167			6.41571	0.752658		6.41571	1.31905		6.41571	1.50804
	6.64943	0.920816		6.41571	1.70071		6.41954	1.39891			6.42337	0.752108		6.42146	1.30798		6.42146	1.49077
	6.65709	0.915975		6.42337	1.68084		6.42529	1.39041			6.42912	0.74758		6.42912	1.29933		6.42912	1.48
	6.66475	0.91898		6.43103	1.66656		6.43295	1.37607			6.43678	0.743915		6.43678	1.2926		6.43678	1.46877
	6.6705	0.9144		6.4387	1.65626		6.44061	1.3671			6.44444	0.74265		6.44444	1.28544		6.44444	1.45594
	6.67816	0.903984		6.44444	1.64229		6.44636	1.35397			6.45211	0.7419		6.45019	1.27538		6.45019	1.44657
	6.68582	0.892793		6.45211	1.62742		6.45402	1.34393			6.45785	0.741989		6.45785	1.2645		6.45785	1.43592
	6.69349	0.886871		6.45977	1.61316		6.46169	1.33276			6.46743	0.741991		6.46552	1.25658		6.46552	1.4271
	6.70115	0.889198		6.46743	1.59455		6.46935	1.31526			6.47318	0.738437		6.47318	1.24906		6.47318	1.41688
	6.70881	0.888221		6.4751	1.58225		6.47701	1.30652			6.48084	0.736662		6.48084	1.23918		6.48084	1.40422
	6.71456	0.877818		6.48276	1.56764		6.48467	1.29691			6.48851	0.735147		6.48659	1.23015		6.48659	1.39518
	6.72222	0.865794		6.48851	1.55328		6.49042	1.28665			6.49617	0.734869		6.49425	1.22267		6.49425	1.38628
	6.72989	0.860574		6.49617	1.54016		6.49808	1.28189			6.50192	0.730896		6.50192	1.21739		6.50192	1.37664
	6.73755	0.862416		6.50383	1.52791		6.50575	1.26666			6.50958	0.730153		6.50958	1.21175		6.50958	1.36936
	6.74329	0.861081		6.51149	1.51769		6.51341	1.25543			6.51724	0.730052		6.51533	1.20573		6.51533	1.35992
	6.75096	0.853646		6.51724	1.50714		6.51916	1.24876			6.5249	0.731809		6.52299	1.19818		6.52299	1.35137
	6.75862	0.841578		6.5249	1.49388		6.52682	1.23388			6.53065	0.732297		6.53065	1.18872		6.53065	1.34344
	6.76628	0.835245		6.53257	1.48232		6.53448	1.22401			6.53831	0.731355		6.53831	1.18508		6.53831	1.33586
	6.77203	0.835873		6.54023	1.4697		6.54215	1.21619			6.54598	0.731183		6.54598	1.1802		6.54598	1.32376
	6.78161	0.833958		6.54789	1.46092		6.54981	1.20517			6.55364	0.731839		6.55364	1.1716		6.55364	1.31461
	6.78736	0.826215		6.55556	1.44912		6.55747	1.19862			6.5613	0.733987		6.55939	1.16361		6.55939	1.30574
	6.79502	0.812487		6.5613	1.43772		6.56322	1.18644			6.56897	0.732189		6.56705	1.15817		6.56705	1.3007
	6.80268	0.801576		6.56897	1.42258		6.57088	1.1763			6.57471	0.730617		6.57471	1.15487		6.57471	1.297
	6.80843	0.800108		6.57663	1.41135		6.57854	1.1671			6.58238	0.729083		6.58238	1.15172		6.58238	1.28782
	6.81609	0.802414		6.58429	1.40179		6.58621	1.15586			6.59004	0.730939		6.58812	1.1446		6.58812	1.27776
	6.82376	0.798835		6.59004	1.38942		6.59195	1.14668			6.5977	0.731699		6.59579	1.1389		6.59579	1.27024
	6.83142	0.790693		6.5977	1.38161		6.59962	1.14164			6.60345	0.731038		6.60345	1.1343		6.60345	1.26493
	6.83716	0.780899		6.60536	1.36735		6.60728	1.13438			6.61303	0.731269		6.61111	1.12974		6.61111	1.25766
	6.84674	0.776552		6.61303	1.3548		6.61494	1.12959			6.61877	0.731593		6.61877	1.12576		6.61877	1.24728
	6.85249	0.780967		6.62069	1.34825		6.62261	1.12202			6.62644	0.733758		6.62644	1.12197		6.62452	1.23848
	6.86015	0.776268		6.62644	1.337		6.62835	1.11313			6.6341	0.73517		6.63218	1.11627		6.63218	1.23326
	6.86782	0.769938		6.6341	1.32997		6.63602	1.10644			6.63985	0.735614		6.63985	1.11211		6.63985	1.22899
	6.87548	0.768224		6.64176	1.32054		6.64368	1.09621			6.64751	0.735739		6.64751	1.10534		6.64751	1.22112
	6.88123	0.768615		6.64943	1.30936		6.65134	1.08981			6.65517	0.736639		6.65517	1.1014		6.65326	1.21125
	6.88889	0.766844		6.65517	1.3155		6.65709	1.08145			6.66284	0.737718		6.66092	1.09583		6.66092	1.20135
	6.89655	0.763919		6.66284	1.29264		6.66475	1.07382			6.66858	0.738548		6.66858	1.08903		6.66858	1.19549
	6.90421	0.75941		6.6705	1.36986		6.67241	1.06516			6.67624	0.738753		6.67624	1.08568		6.67624	1.19536
	6.90996	0.754081		6.67816	1.44149		6.68008	1.06162			6.68391	0.74043		6.68199	1.08223		6.68199	1.18766
	6.91954	0.753118		6.68391	1.3252		6.68774	1.05787			6.69157	0.740497		6.69157	1.08143		6.69157	1.17775
	6.92529	0.755543		6.69349	1.27489		6.6954	1.04288			6.69923	0.742744		6.69732	1.07916		6.69732	1.17122
	6.93295	0.751597		6.69923	1.26075		6.70115	1.03482			6.7069	0.745249		6.70498	1.07608		6.70498	1.17016
	6.94061	0.747721		6.7069	1.25018		6.70881	1.02899			6.71264	0.748314		6.71264	1.0733		6.71264	1.16644
	6.94828	0.740988		6.71456	1.24503		6.71647	1.0219			6.72031	0.747513		6.72031	1.06976		6.72031	1.15813
	6.95402	0.744245		6.72222	1.22923		6.72414	1.01737			6.72797	0.747156		6.72605	1.06837		6.72605	1.15116
	6.96169	0.745379		6.72797	1.21779		6.72989	1.00583			6.73563	0.748284		6.73372	1.06682		6.73372	1.146
	6.96935	0.739875		6.73563	1.20348		6.73755	0.9875			6.74138	0.747011		6.74138	1.06445		6.74138	1.14236
	6.97701	0.736624		6.74329	1.1967		6.74521	0.972502			6.74904	0.74623		6.74904	1.06155		6.74904	1.14018
	6.98276	0.733507		6.75096	1.18653		6.75287	0.966203			6.75671	0.74513		6.75479	1.06078		6.75479	1.13764
	6.99042	0.737444		6.75671	1.17615		6.76054	0.963391			6.76437	0.744337		6.76437	1.06066		6.76245	1.13476
	6.99808	0.738078		6.76628	1.16732		6.7682	0.954594			6.77203	0.744115		6.77011	1.06039		6.77011	1.12752
	7.00575	0.7338		6.77203	1.15063		6.77395	0.943052			6.77969	0.742992		6.77778	1.05714		6.77778	1.12416
	7.01341	0.731872		6.77969	1.14925		6.78161	0.936424			6.78544	0.743167		6.78544	1.05599		6.78544	1.12197
	7.01916	0.733311		6.78736	1.14281		6.78927	0.93859			6.7931	0.743801		6.7931	1.05679		6.7931	1.11623
	7.02682	0.735689		6.79502	1.13163		6.79694	0.946838			6.80077	0.743736		6.79885	1.05631		6.79885	1.1092
	7.03448	0.734981		6.80077	1.12277		6.80268	0.948553			6.80843	0.743896		6.80651	1.05408		6.80651	1.10461
	7.04215	0.733957		6.80843	1.11722		6.81034	0.945272			6.81418	0.744152		6.81418	1.05663		6.81418	1.10723
	7.04789	0.730641		6.81609	1.1172		6.81801	0.943369			6.82184	0.744294		6.82184	1.05348		6.82184	1.10114
	7.05556	0.731076		6.82184	1.11157		6.82567	0.94065			6.8295	0.742764		6.82759	1.05135		6.82759	1.09555
	7.06322	0.736337		6.8295	1.10252		6.83333	0.940522			6.83716	0.741286		6.83716	1.05061		6.83525	1.09117
	7.07088	0.735156		6.83716	1.09377		6.83908	0.940305			6.84483	0.739539		6.84291	1.0482		6.84291	1.08672
	7.07854	0.734644		6.84483	1.08553		6.84674	0.937424			6.85057	0.737983		6.85057	1.04564		6.85057	1.08553
	7.08621	0.733785		6.85249	1.08263		6.85441	0.934226			6.85824	0.738312		6.85824	1.04352		6.85824	1.08077
	7.09195	0.730768		6.86015	1.07615		6.86207	0.934018			6.8659	0.737144		6.8659	1.04227		6.86398	1.07573
	7.09962	0.736171		6.8659	1.06624		6.86782	0.932383			6.87356	0.73643		6.87165	1.04482		6.87165	1.0724
	7.10728	0.738202		6.87356	1.0594		6.87548	0.927614			6.87931	0.736476		6.87931	1.04502		6.87931	1.07125
	7.11494	0.740032		6.88123	1.05212		6.88314	0.924215			6.88697	0.739567		6.88697	1.04441		6.88697	1.0715
	7.12069	0.736648		6.88889	1.04575		6.89081	0.923125			6.89464	0.737022		6.89272	1.04585		6.89272	1.07094
	7.12835	0.731795		6.89464	1.04095		6.89655	0.922886			6.9023	0.73439		6.90038	1.04599		6.90038	1.06942
	7.13602	0.732515		6.9023	1.0323		6.90613	0.921646			6.90996	0.733807		6.90805	1.04689		6.90805	1.06486
	7.14368	0.732829		6.90996	1.02335		6.91188	0.921566			6.91762	0.7332		6.91571	1.04757		6.91571	1.063
	7.15134	0.732604		6.91762	1.01616		6.91954	0.917359			6.92337	0.730929		6.92337	1.0484		6.92337	1.06507
	7.159	0.726712		6.92529	1.01059		6.9272	0.916574			6.93103	0.728322		6.93103	1.04821		6.93103	1.06373
	7.16475	0.722756		6.93295	1.00333		6.93487	0.916462			6.9387	0.725473		6.93678	1.05062		6.93678	1.06349
	7.17241	0.723997		6.9387	0.99682		6.94061	0.916369			6.94636	0.721757		6.94444	1.05059		6.94444	1.05972
	7.18008	0.725563		6.94636	0.98852		6.94828	0.910485			6.95211	0.717858		6.95211	1.04987		6.95211	1.06096
	7.18774	0.725637		6.95402	0.984066		6.95594	0.907453			6.95977	0.713594		6.95977	1.04921		6.95977	1.06206
	7.19349	0.71952		6.96169	0.979009		6.9636	0.908977			6.96743	0.708482		6.96552	1.04904		6.96552	1.0597
	7.20115	0.716012		6.96743	0.974		6.96935	0.908552			6.9751	0.706595		6.97318	1.04934		6.97318	1.05635
	7.20881	0.716104		6.9751	0.96989		6.97893	0.908795			6.98084	0.70372		6.98084	1.04892		6.98084	1.05783
	7.21647	0.720684		6.98276	0.968594		6.98467	0.905754			6.99042	0.700014		6.98851	1.04922		6.98851	1.05811
	7.22414	0.720139		6.99042	0.95841		6.99234	0.902518			6.99617	0.697604		6.99617	1.04737		6.99617	1.05717
	7.22989	0.712441		6.99808	0.95436		7	0.902218			7.00383	0.69477		7.00383	1.04678		7.00383	1.05539
	7.23755	0.7085		7.00383	0.952766		7.00766	0.903154			7.01149	0.69123		7.00958	1.04534		7.00958	1.05476
	7.24521	0.714215		7.01149	0.947683		7.01341	0.9033			7.01916	0.689339		7.01724	1.04466		7.01724	1.0541
	7.25287	0.721483		7.01916	0.94084		7.02107	0.900735			7.0249	0.685432		7.0249	1.04193		7.0249	1.05423
	7.25862	0.716977		7.02682	0.935714		7.02874	0.896378			7.03257	0.680959		7.03257	1.03888		7.03065	1.05477
	7.26628	0.708956		7.03257	0.932883		7.0364	0.895988			7.04023	0.679616		7.03831	1.03852		7.03831	1.05506
	7.27395	0.704631		7.04023	0.930716		7.04215	0.897793			7.04598	0.676081		7.04598	1.03815		7.04598	1.05422
	7.28161	0.709747		7.04789	0.926286		7.04981	0.896234			7.05364	0.673064		7.05364	1.03768		7.05364	1.05504
	7.28927	0.716628		7.05556	0.921666		7.05747	0.890561			7.0613	0.666912		7.0613	1.03526		7.0613	1.05831
	7.29694	0.710691		7.06322	0.916901		7.06513	0.887316			7.06897	0.663114		7.06897	1.03514		7.06897	1.057
	7.3046	0.697214		7.07088	0.913618		7.0728	0.887561			7.07663	0.654824		7.07471	1.03309		7.07471	1.05573
	7.31418	0.692797		7.07663	0.910756		7.07854	0.886954			7.08429	0.72584		7.08238	1.03209		7.08238	1.05578
	7.32184	0.697756		7.08429	0.904044		7.08621	0.88537			7.09004	0.718858		7.09004	1.03035		7.09004	1.05286
	7.32759	0.700421		7.09195	0.898764		7.09387	0.881888			7.0977	0.656433		7.0977	1.02697		7.0977	1.05239
	7.33525	0.688978		7.09962	0.895518		7.10153	0.878908			7.10536	0.654012		7.10345	1.02353		7.10345	1.05286
	7.34291	0.671308		7.10536	0.889779		7.10728	0.87526			7.11303	0.657024		7.11111	1.02347		7.11111	1.05198
	7.35057	0.666293		7.11303	0.886734		7.11494	0.87196			7.11877	0.644141		7.11877	1.02082		7.11877	1.05138
	7.35632	0.672637		7.12069	0.884596		7.12261	0.869688			7.12835	0.630366		7.12644	1.02108		7.12644	1.05163
	7.3659	0.678657		7.12835	0.8786		7.13027	0.867053			7.1341	0.628013		7.1341	1.01741		7.1341	1.05241
	7.37165	0.676575		7.13602	0.868651		7.13793	0.866043			7.14176	0.625822		7.14176	1.0125		7.14176	1.05445
	7.37931	0.657144		7.14368	0.867105		7.14559	0.862916			7.14943	0.620485		7.14751	1.01237		7.14751	1.05584
	7.38697	0.652958		7.14943	0.86493		7.15134	0.860147			7.15709	0.614908		7.15517	1.00693		7.15517	1.04966
	7.39464	0.659225		7.15709	0.86046		7.159	0.858099			7.16284	0.610389		7.16284	1.00223		7.16284	1.04879
	7.40038	0.660099		7.16475	0.85892		7.16667	0.854061			7.1705	0.606844		7.1705	1.00042		7.1705	1.04925
	7.40805	0.655149		7.17241	0.846776		7.17433	0.853671			7.17816	0.604114		7.17624	0.996126		7.17624	1.04499
	7.41571	0.647895		7.17816	0.844941		7.18008	0.853518			7.18582	0.601378		7.18391	0.992302		7.18391	1.0416
	7.42337	0.647836		7.18582	0.843298		7.18774	0.852703			7.19157	0.598069		7.19157	0.985696		7.19157	1.04002
	7.42912	0.649437		7.19349	0.83788		7.1954	0.853675			7.19923	0.594408		7.19923	0.980436		7.19923	1.03908
	7.4387	0.647753		7.20115	0.833052		7.20306	0.85102			7.2069	0.590881		7.2069	0.975129		7.20498	1.03724
	7.44444	0.643652		7.20881	0.826294		7.21073	0.847212			7.21456	0.587376		7.21456	0.969732		7.21456	1.03355
	7.45211	0.633228		7.21456	0.822465		7.21647	0.842373			7.22222	0.583592		7.22031	0.964415		7.22031	1.0302
	7.45977	0.629701		7.22222	0.820195		7.22414	0.841472			7.22797	0.578472		7.22797	0.958905		7.22797	1.02745
	7.46743	0.637654		7.22989	0.81788		7.2318	0.843874			7.23563	0.573588		7.23563	0.95554		7.23563	1.02451
	7.47318	0.635013		7.23755	0.812708		7.23946	0.841296			7.24329	0.571111		7.24329	0.949741		7.24138	1.02039
	7.48084	0.626388		7.24329	0.806563		7.24521	0.8363			7.25096	0.568246		7.24904	0.943834		7.24904	1.0172
	7.48851	0.618779		7.25096	0.804914		7.25287	0.830722			7.25671	0.564042		7.25671	0.937618		7.25671	1.01591
	7.49617	0.614098		7.25862	0.803037		7.26054	0.829093			7.26437	0.560062		7.26437	0.933069		7.26437	1.01198
	7.50192	0.61689		7.26628	0.799345		7.2682	0.826691			7.27203	0.555401		7.27203	0.928174		7.27011	1.01047
	7.50958	0.612594		7.27203	0.791777		7.27586	0.821973			7.27969	0.551991		7.27969	0.921772		7.27778	1.00776
	7.51724	0.601394		7.28161	0.789608		7.28353	0.816938			7.28736	0.549271		7.28544	0.91627		7.28544	1.0071
	7.5249	0.596784		7.28736	0.782684		7.28927	0.810578			7.29502	0.543208		7.2931	0.911465		7.2931	1.0025
	7.53257	0.600085		7.29694	0.779676		7.29885	0.806818			7.30268	0.540282		7.30268	0.90637		7.30268	0.999433
	7.53831	0.597708		7.3046	0.773729		7.30651	0.802595			7.31034	0.532947		7.31034	0.900008		7.31034	1.00124
	7.54598	0.592417		7.31226	0.775557		7.31609	0.796101			7.32184	0.528863		7.31801	0.896199		7.31801	0.994664
	7.55364	0.583899		7.31992	0.75965		7.32184	0.78768			7.3295	0.527185		7.32567	0.890822		7.32567	0.985676
	7.5613	0.581895		7.32759	0.759947		7.3295	0.77956			7.33716	0.525211		7.33333	0.884973		7.33333	0.986901
	7.56705	0.584171		7.33525	0.761175		7.33716	0.777199			7.34291	0.52048		7.341	0.880005		7.341	0.987214
	7.57471	0.583636		7.341	0.754684		7.34291	0.775781			7.35057	0.515343		7.34674	0.873329		7.34674	0.985162
	7.58238	0.57793		7.34866	0.749455		7.35057	0.772136			7.35824	0.512436		7.35441	0.868718		7.35441	0.976847
	7.59004	0.570084		7.35632	0.739231		7.35824	0.764942			7.3659	0.510973		7.36207	0.860238		7.36207	0.964817
	7.5977	0.567808		7.36398	0.73786		7.3659	0.758109			7.37165	0.508759		7.36973	0.851922		7.36782	0.960357
	7.60536	0.571935		7.36973	0.73614		7.37165	0.753947			7.37931	0.504747		7.37548	0.84192		7.37548	0.959561
	7.61111	0.573859		7.37739	0.73011		7.37931	0.753059			7.38697	0.501028		7.38314	0.834443		7.38314	0.954386
	7.61877	0.569705		7.38506	0.725049		7.38697	0.753059			7.39464	0.499903		7.39081	0.824835		7.39081	0.943643
	7.62644	0.561143		7.39272	0.716572		7.39464	0.750634			7.40038	0.497894		7.39847	0.813893		7.39847	0.933343
	7.6341	0.557057		7.40038	0.713126		7.4023	0.745919			7.40996	0.495146		7.40613	0.805912		7.40613	0.930805
	7.63985	0.558922		7.40805	0.710753		7.40996	0.74068			7.41571	0.492136		7.41188	0.800496		7.41188	0.929289
	7.64751	0.560732		7.41379	0.708721		7.41571	0.732946			7.42337	0.491305		7.41954	0.79561		7.41954	0.925135
	7.65517	0.55923		7.42146	0.703174		7.42337	0.724753			7.43103	0.488452		7.4272	0.790089		7.4272	0.919208
	7.66284	0.553928		7.42912	0.696969		7.43103	0.722782			7.4387	0.486312		7.43487	0.783639		7.43487	0.915701
	7.6705	0.551749		7.43678	0.692524		7.4387	0.724053			7.44444	0.484603		7.44061	0.778855		7.44061	0.914327
	7.67816	0.550757		7.44253	0.688408		7.44444	0.723411			7.45211	0.48064		7.44828	0.772198		7.44828	0.911017
	7.68391	0.547192		7.45019	0.682684		7.45211	0.718102			7.45977	0.473208		7.45594	0.765636		7.45594	0.903686
	7.69157	0.546701		7.45785	0.67645		7.45977	0.708844			7.46743	0.47432		7.4636	0.759944		7.4636	0.900931
	7.69923	0.542289		7.46552	0.671121		7.46743	0.702778			7.4751	0.473355		7.47126	0.755117		7.47126	0.893435
	7.70498	0.537102		7.47318	0.669584		7.4751	0.697603			7.48084	0.473008		7.47893	0.75076		7.47893	0.888895
	7.71264	0.535873		7.48084	0.669867		7.48276	0.697919			7.48851	0.46817		7.48467	0.747073		7.48467	0.883652
	7.72031	0.534964		7.48659	0.665889		7.48851	0.698833			7.49617	0.462035		7.49234	0.740538		7.49234	0.872198
	7.72797	0.533004		7.49425	0.66044		7.49617	0.695846			7.50383	0.46475		7.5	0.732466		7.5	0.865247
	7.73563	0.529318		7.50192	0.654755		7.50383	0.689074			7.50958	0.588668		7.50766	0.724398		7.50766	0.856654
	7.74329	0.525662		7.50958	0.651988		7.51149	0.685119			7.51724	0.495169		7.51341	0.717255		7.51341	0.851291
	7.74904	0.52295		7.51533	0.648928		7.51724	0.68157			7.5249	0.459978		7.52107	0.711646		7.52107	0.852898
	7.75671	0.523355		7.52299	0.643713		7.5249	0.67682			7.53257	0.469933		7.52874	0.707409		7.52874	0.851272
	7.76437	0.525091		7.53065	0.638507		7.53257	0.672185			7.53831	0.4513		7.5364	0.70316		7.5364	0.844977
	7.77203	0.520454		7.5364	0.632628		7.54023	0.670658			7.54598	0.450495		7.54406	0.700216		7.54215	0.837392
	7.77778	0.513949		7.54598	0.632949		7.54789	0.671811			7.55364	0.449665		7.55172	0.697209		7.54981	0.837506
	7.78544	0.509905		7.55172	0.633979		7.55364	0.670242			7.5613	0.447369		7.55747	0.693371		7.55747	0.831342
	7.7931	0.513097		7.55939	0.630682		7.5613	0.664713			7.56897	0.445077		7.56513	0.68812		7.56513	0.822677
	7.80077	0.514438		7.56705	0.626589		7.56897	0.657675			7.57663	0.443546		7.5728	0.684277		7.5728	0.813377
	7.80843	0.513778		7.57471	0.61711		7.57663	0.654209			7.58238	0.442866		7.57854	0.677915		7.57854	0.807148
	7.81609	0.510012		7.58046	0.614645		7.58238	0.654775			7.59004	0.441629		7.58621	0.674555		7.58621	0.804321
	7.82184	0.504496		7.58812	0.613721		7.59004	0.655324			7.5977	0.438856		7.59387	0.671529		7.59387	0.800346
	7.8295	0.507637		7.59579	0.609079		7.5977	0.651916			7.60536	0.436041		7.60153	0.667347		7.60153	0.795205
	7.83716	0.507291		7.60345	0.604966		7.60536	0.644933			7.61111	0.435176		7.60728	0.664636		7.60728	0.78951
	7.84483	0.505846		7.60919	0.60024		7.61303	0.638077			7.61877	0.434925		7.61686	0.661672		7.61686	0.785307
	7.85057	0.499235		7.61877	0.600143		7.62069	0.63741			7.62644	0.433062		7.62261	0.657973		7.62261	0.782584
	7.85824	0.49721		7.62452	0.60486		7.62644	0.638365			7.6341	0.427605		7.63027	0.65505		7.63027	0.777609
	7.8659	0.498154		7.63218	0.60298		7.6341	0.634254			7.64176	0.427682		7.63793	0.652306		7.63793	0.77144
	7.87356	0.496789		7.63985	0.591313		7.64176	0.700772			7.64943	0.429667		7.64559	0.648205		7.64559	0.768962
	7.88123	0.493532		7.64751	0.58344		7.64943	0.633356			7.65517	0.428412		7.65134	0.645056		7.65134	0.763677
	7.88697	0.486539		7.65326	0.584573		7.65517	0.618428			7.66284	0.426097		7.659	0.64299		7.659	0.758603
	7.89464	0.480076		7.66092	0.583133		7.66284	0.616419			7.6705	0.423924		7.66667	0.641128		7.66667	0.755747
	7.9023	0.480111		7.66858	0.582484		7.6705	0.61364			7.67624	0.423945		7.67433	0.638171		7.67433	0.75157
	7.90996	0.483898		7.67624	0.581511		7.67816	0.606909			7.68391	0.420288		7.68008	0.636272		7.68008	0.74348
	7.91571	0.480049		7.68199	0.568986		7.68582	0.60059			7.69157	0.416606		7.68966	0.632303		7.68966	0.735526
	7.92337	0.47496		7.69157	0.56973		7.69349	0.596131			7.69923	0.423926		7.6954	0.629469		7.6954	0.73398
	7.93103	0.469938		7.69732	0.570697		7.69923	0.594163			7.7069	0.639993		7.70306	0.626642		7.70306	0.736508
	7.9387	0.468532		7.70498	0.568279		7.7069	0.593272			7.71456	0.722219		7.71073	0.620458		7.71073	0.73259
	7.94444	0.471813		7.71264	0.56307		7.71456	0.588752			7.72031	0.517361		7.71839	0.614751		7.71839	0.721557
	7.95402	0.470966		7.71839	0.555608		7.72222	0.584893			7.72797	0.52077		7.72414	0.61122		7.72414	0.711985
	7.95977	0.466634		7.72605	0.554879		7.72797	0.583222			7.73563	0.46245		7.7318	0.607344		7.7318	0.709564
	7.96743	0.465447		7.73372	0.550926		7.73563	0.582337			7.74329	0.448084		7.73946	0.606533		7.73946	0.710203
	7.9751	0.467025		7.74138	0.550977		7.74329	0.581318			7.74904	0.440973		7.74713	0.604736		7.74521	0.706589
	7.98276	0.466747		7.74713	0.546295		7.75096	0.578101			7.75671	0.436168		7.75287	0.600014		7.75287	0.699213
	7.98851	0.464716		7.75479	0.54167		7.75671	0.572894			7.76437	0.437506		7.76245	0.593248		7.76054	0.690525
	7.99617	0.461755		7.76245	0.539735		7.76437	0.569732			7.77203	0.439041		7.7682	0.590977		7.7682	0.685809
	8.00383	0.458513		7.77011	0.535482		7.77203	0.576632			7.77969	0.440019		7.77586	0.589894		7.77586	0.682313
	8.0115	0.46217		7.77778	0.535871		7.77969	0.570591			7.78736	0.441558		7.78353	0.587231		7.78353	0.681464
	8.01724	0.462457		7.78544	0.531423		7.78736	0.567968			7.7931	0.442671		7.78927	0.586637		7.78927	0.676016
	8.02682	0.459629		7.79119	0.529466		7.7931	0.561449			7.80077	0.443179		7.79694	0.585056		7.79694	0.671671
	8.03257	0.455706		7.79885	0.52782		7.80077	0.558593			7.80843	0.443358		7.8046	0.582824		7.8046	0.670215
	8.04023	0.454602		7.80651	0.526913		7.80843	0.558963			7.81609	0.443908		7.81226	0.580567		7.81226	0.667186
	8.04789	0.455751		7.81418	0.524569		7.81609	0.557235			7.82184	0.447547		7.81801	0.579376		7.81801	0.664021
	8.05556	0.454265		7.81992	0.52045		7.82376	0.551508			7.8295	0.451695		7.82567	0.577372		7.82567	0.66132
	8.0613	0.450987		7.82759	0.51832		7.8295	0.544444			7.83716	0.451652		7.83333	0.575625		7.83333	0.659007
	8.06897	0.445033		7.83525	0.517382		7.83716	0.541295			7.84483	0.455217		7.841	0.572913		7.841	0.657022
	8.07663	0.447399		7.84291	0.512642		7.84483	0.537934			7.85249	0.457242		7.84866	0.572357		7.84866	0.652315
	8.08429	0.449356		7.85057	0.514709		7.85249	0.535481			7.85824	0.460906		7.85632	0.574614		7.85632	0.648783
	8.09004	0.448313		7.85824	0.514133		7.85824	0.531175			7.8659	0.465171		7.86207	0.572762		7.86207	0.648837
	8.0977	0.444971		7.86398	0.507716		7.86782	0.525303			7.87356	0.469289		7.86973	0.568754		7.86973	0.641759
	8.10536	0.442105		7.87165	0.504931		7.87356	0.521642			7.88123	0.475306		7.87739	0.568635		7.87739	0.637429
	8.11303	0.44492		7.87931	0.504768		7.88123	0.518796			7.88697	0.480635		7.88506	0.569587		7.88506	0.634002
	8.12069	0.448056		7.88697	0.503271		7.88889	0.519438			7.89464	0.485052		7.89081	0.566616		7.89081	0.631466
	8.12644	0.445773		7.89272	0.501909		7.89655	0.518969			7.9023	0.490813		7.89847	0.56074		7.89847	0.627031
	8.1341	0.442806		7.90038	0.4965		7.9023	0.514576			7.90996	0.493922		7.90613	0.559701		7.90613	0.621734
	8.14176	0.440092		7.90805	0.495446		7.90996	0.513155			7.91571	0.502219		7.91379	0.557917		7.91379	0.616297
	8.14943	0.44511		7.91571	0.494425		7.91762	0.509478			7.92529	0.505234		7.92146	0.556346		7.92146	0.614072
	8.15517	0.449145		7.92337	0.496096		7.92529	0.508919			7.93103	0.507507		7.92912	0.558656		7.9272	0.617783
	8.16283	0.448601		7.92912	0.496631		7.93103	0.509548			7.9387	0.514667		7.93487	0.558051		7.93487	0.614499
	8.1705	0.444965		7.93678	0.488016		7.9387	0.508504			7.94636	0.520513		7.94253	0.552811		7.94253	0.605193
	8.17816	0.447292		7.94444	0.486545		7.94636	0.506702			7.95402	0.52522		7.95019	0.548985		7.95019	0.599922
	8.18582	0.449302		7.95211	0.483551		7.95402	0.507325			7.95977	0.530092		7.95785	0.550344		7.95594	0.599105
	8.19349	0.449933		7.95785	0.487032		7.96169	0.507389			7.96743	0.535102		7.9636	0.552436		7.9636	0.601889
	8.19923	0.451126		7.96552	0.485168		7.96743	0.50429			7.9751	0.539917		7.97126	0.551449		7.97126	0.59836
	8.2069	0.451626		7.97318	0.48034		7.9751	0.502243			7.98276	0.541248		7.97893	0.549197		7.97893	0.592437
	8.21456	0.454261		7.98084	0.479221		7.98276	0.500406			7.99042	0.545339		7.98659	0.548183		7.98659	0.592856
	8.22222	0.457154		7.98851	0.477186		7.99042	0.500764			7.99808	0.551974		7.99425	0.548695		7.99425	0.594188
	8.22797	0.456118		7.99617	0.476708		7.99617	0.501537			8.00383	0.555472		8	0.549893		8	0.593464
	8.23563	0.456216		8.00192	0.473746		8.00383	0.500894			8.0115	0.558926		8.00766	0.549402		8.00766	0.593463
	8.24329	0.45729		8.00958	0.472383		8.0115	0.496345			8.01916	0.563222		8.01533	0.547813		8.01533	0.590448
	8.25096	0.456701		8.01724	0.471779		8.01916	0.495148			8.02682	0.569311		8.02299	0.54523		8.02299	0.58563
	8.25862	0.460553		8.0249	0.470735		8.02682	0.493394			8.03257	0.572669		8.02873	0.545903		8.02873	0.583492
	8.26628	0.460405		8.03065	0.471725		8.03448	0.492908			8.04023	0.57613		8.0364	0.54751		8.0364	0.585982
	8.27203	0.462312		8.03831	0.470271		8.04023	0.489867			8.04789	0.57936		8.04406	0.547167		8.04406	0.58339
	8.27969	0.464032		8.04598	0.465895		8.04789	0.486762			8.05556	0.582876		8.05172	0.545671		8.05172	0.579652
	8.28736	0.463961		8.05364	0.463854		8.05556	0.48774			8.0613	0.585681		8.05939	0.546336		8.05747	0.575982
	8.29502	0.466178		8.0613	0.462546		8.06322	0.487123			8.06897	0.590003		8.06705	0.54688		8.06705	0.572771
	8.30268	0.467143		8.06897	0.463559		8.06897	0.486951			8.07663	0.593911		8.0728	0.547052		8.0728	0.573058
	8.31034	0.468911		8.07471	0.462621		8.07663	0.486829			8.08429	0.597587		8.08046	0.548495		8.08046	0.571523
	8.31801	0.470412		8.08238	0.461244		8.08429	0.484826			8.09195	0.601459		8.08812	0.549412		8.08812	0.565212
	8.32567	0.473873		8.09004	0.459323		8.09195	0.486248			8.0977	0.604349		8.09578	0.548578		8.09578	0.565092
	8.33333	0.476114		8.0977	0.459733		8.09962	0.488669			8.10536	0.606558		8.10153	0.550318		8.10153	0.5662
	8.341	0.47832		8.10345	0.459555		8.10728	0.48935			8.11303	0.608731		8.1092	0.552063		8.1092	0.565489
	8.34866	0.480547		8.11111	0.454492		8.11303	0.485181			8.12069	0.610548		8.11686	0.552883		8.11686	0.567769
	8.35441	0.482519		8.11877	0.453651		8.12069	0.48412			8.12644	0.612347		8.12452	0.552784		8.12452	0.559482
	8.36207	0.486382		8.12452	0.453759		8.12835	0.485226			8.1341	0.616033		8.13218	0.552596		8.13218	0.557308
	8.36973	0.487463		8.1341	0.453264		8.13602	0.488589			8.14176	0.616185		8.13985	0.554877		8.13793	0.558349
	8.37739	0.489544		8.13985	0.45515		8.14176	0.492975			8.14943	0.617532		8.14559	0.557392		8.14559	0.557666
	8.38314	0.492952		8.14751	0.453456		8.14943	0.490286			8.15709	0.617262		8.15326	0.557682		8.15326	0.557417
	8.3908	0.496123		8.15517	0.454618		8.15709	0.485149			8.16475	0.618021		8.16092	0.56073		8.16092	0.55615
	8.39847	0.496191		8.16283	0.448719		8.16475	0.488027			8.1705	0.620673		8.16858	0.561963		8.16667	0.554376
	8.40613	0.50075		8.16858	0.452377		8.17241	0.492675			8.17816	0.619582		8.17433	0.564168		8.17433	0.557744
	8.41379	0.502906		8.17624	0.450153		8.17816	0.494384			8.18582	0.619976		8.18199	0.566186		8.18199	0.559252
	8.41954	0.50314		8.18391	0.448304		8.18582	0.493004			8.19349	0.621132		8.18966	0.565874		8.18966	0.555248
	8.4272	0.507489		8.19157	0.445817		8.19349	0.486286			8.19923	0.620174		8.1954	0.564891		8.1954	0.552542
	8.43487	0.503773		8.19732	0.44669		8.20115	0.488139			8.20881	0.618943		8.20498	0.567916		8.20307	0.555229
	8.44253	0.504668		8.2069	0.447394		8.2069	0.490005			8.21456	0.620036		8.21073	0.568825		8.21073	0.555483
	8.44828	0.506953		8.21264	0.449088		8.21456	0.489005			8.22222	0.618119		8.21839	0.569141		8.21839	0.558935
	8.45594	0.510068		8.22031	0.448731		8.22222	0.487535			8.22988	0.618046		8.22605	0.571064		8.22605	0.556941
	8.4636	0.510432		8.22797	0.441756		8.22988	0.484443			8.23755	0.616849		8.23372	0.571755		8.23372	0.550723
	8.47127	0.511004		8.23563	0.440259		8.23563	0.482916			8.24329	0.615985		8.23946	0.574607		8.23946	0.553031
	8.47893	0.513147		8.24138	0.442271		8.24521	0.483712			8.25096	0.615505		8.24713	0.576955		8.24713	0.556159
	8.48659	0.515332		8.24904	0.44416		8.25096	0.486698			8.25862	0.612696		8.25479	0.575962		8.25479	0.560383
	8.49234	0.51792		8.25671	0.445931		8.25862	0.489027			8.26628	0.610541		8.26245	0.575945		8.26245	0.561092
	8.5	0.517745		8.26437	0.439357		8.26628	0.487465			8.27203	0.610386		8.2682	0.577843		8.2682	0.555963
	8.50766	0.518917		8.27012	0.440823		8.27395	0.4846			8.27969	0.607735		8.27778	0.577397		8.27778	0.555762
	8.51533	0.521955		8.27969	0.439394		8.27969	0.486778			8.28736	0.605118		8.28352	0.579487		8.28352	0.558471
	8.52107	0.524279		8.28544	0.4407		8.28736	0.487762			8.29502	0.602991		8.29119	0.580652		8.29119	0.563799
	8.52873	0.523678		8.2931	0.438582		8.29502	0.489966			8.30268	0.600404		8.30077	0.58148		8.30268	0.562908
	8.5364	0.524116		8.30268	0.438885		8.30268	0.490203			8.31034	0.595886		8.30843	0.57994		8.30843	0.560155
	8.54406	0.52589		8.30843	0.438936		8.31034	0.491123			8.31992	0.593974		8.31801	0.580002		8.31801	0.560727
	8.54981	0.527406		8.31801	0.438181		8.31801	0.490564			8.32567	0.590858		8.32376	0.581575		8.32376	0.562516
	8.55939	0.529745		8.32567	0.439864		8.32759	0.49272			8.33525	0.58748		8.33142	0.58292		8.33142	0.566366
	8.56513	0.529466		8.33333	0.43782		8.33333	0.495183			8.341	0.584283		8.33908	0.584844		8.33908	0.564968
	8.5728	0.53039		8.33908	0.438467		8.341	0.492215			8.34866	0.579681		8.34674	0.584651		8.34674	0.564565
	8.58046	0.528629		8.34674	0.438782		8.34866	0.491969			8.35632	0.576978		8.35249	0.585715		8.35441	0.564115
	8.58812	0.530971		8.35441	0.434778		8.35632	0.492934			8.36398	0.574367		8.36015	0.586247		8.36207	0.566427
	8.59387	0.530248		8.36207	0.435528		8.36207	0.491704			8.36973	0.569884		8.36782	0.586819		8.36782	0.571347
	8.60153	0.529123		8.36782	0.434895		8.36973	0.489842			8.37739	0.566626		8.37548	0.590174		8.37548	0.57138
	8.6092	0.531657		8.37548	0.433221		8.37739	0.488037			8.38506	0.561802		8.38123	0.584638		8.38314	0.568415
	8.61686	0.525931		8.38314	0.434781		8.38506	0.485897			8.3908	0.559293		8.3908	0.584246		8.3908	0.567948
	8.62452	0.52893		8.3908	0.430957		8.39272	0.485318			8.39847	0.553807		8.39655	0.584197		8.39655	0.573023
	8.63027	0.528833		8.39847	0.4313		8.40038	0.482743			8.40613	0.548795		8.40422	0.583876		8.40422	0.576289
	8.63793	0.525919		8.40613	0.430648		8.40613	0.48075			8.41379	0.5455		8.41188	0.585531		8.41188	0.575544
	8.64559	0.523341		8.41188	0.430734		8.41379	0.477754			8.42146	0.542861		8.41954	0.583959		8.41954	0.57177
	8.65326	0.523536		8.41954	0.430107		8.42146	0.474693			8.42912	0.540283		8.42529	0.583006		8.4272	0.573495
	8.659	0.524572		8.4272	0.42926		8.42912	0.475304			8.43487	0.536677		8.43295	0.582411		8.43295	0.575095
	8.66667	0.524418		8.43295	0.428238		8.43487	0.475831			8.44253	0.532156		8.44061	0.582124		8.44061	0.576407
	8.67433	0.522891		8.44061	0.428916		8.44253	0.476495			8.45019	0.529448		8.44828	0.58083		8.44828	0.578534
	8.68199	0.521055		8.44828	0.427992		8.45019	0.475304			8.45785	0.525131		8.45594	0.578211		8.45594	0.575791
	8.68774	0.519613		8.45594	0.42776		8.45785	0.475626			8.4636	0.522281		8.46169	0.576532		8.46169	0.573719
	8.6954	0.519237		8.46169	0.426037		8.4636	0.476438			8.47127	0.517706		8.46935	0.574909		8.46935	0.575472
	8.70307	0.517828		8.47127	0.426629		8.47127	0.476904			8.47893	0.512803		8.47701	0.574449		8.47701	0.580989
	8.71073	0.515927		8.47701	0.425811		8.47893	0.477112			8.48659	0.50979		8.48467	0.572765		8.48467	0.58045
	8.71839	0.513485		8.48467	0.423183		8.48659	0.476716			8.49425	0.505934		8.49042	0.568547		8.49234	0.573827
	8.72605	0.513109		8.49234	0.424663		8.49425	0.476578			8.50192	0.50309		8.49808	0.566085		8.5	0.57174
	8.7318	0.513061		8.5	0.419328		8.5	0.476492			8.50766	0.49886		8.50575	0.566103		8.50575	0.575108
	8.73946	0.511474		8.50575	0.421217		8.50766	0.478038			8.51533	0.494512		8.51341	0.567177		8.51341	0.580856
	8.74713	0.508363		8.51341	0.423595		8.51533	0.477744			8.52299	0.490826		8.51916	0.565561		8.52107	0.578162
	8.75479	0.505272		8.52107	0.423112		8.52299	0.476894			8.53065	0.486315		8.52873	0.56244		8.52873	0.575204
	8.76054	0.506841		8.52873	0.423275		8.52873	0.47554			8.5364	0.484005		8.53448	0.560555		8.53448	0.577123
	8.77012	0.50812		8.53448	0.418581		8.5364	0.473566			8.54406	0.479695		8.54215	0.560615		8.54215	0.578443
	8.77586	0.503803		8.54406	0.419285		8.54406	0.474457			8.55172	0.475455		8.54981	0.559604		8.54981	0.582227
	8.78352	0.50017		8.54981	0.41808		8.55172	0.475965			8.55939	0.473482		8.55747	0.55766		8.55747	0.583548
	8.79119	0.497577		8.55747	0.416617		8.55939	0.475019			8.56705	0.471224		8.56322	0.553938		8.56513	0.579229
	8.79885	0.494278		8.56513	0.416658		8.56705	0.472901			8.5728	0.467719		8.57088	0.551895		8.5728	0.576268
	8.8046	0.496437		8.5728	0.417662		8.5728	0.471505			8.58046	0.463673		8.57854	0.550759		8.57854	0.576485
	8.81226	0.49511		8.57854	0.416761		8.58046	0.472585			8.58812	0.460975		8.58621	0.54963		8.58621	0.578389
	8.81992	0.488813		8.58621	0.413426		8.58812	0.471742			8.59578	0.45889		8.59195	0.545941		8.59387	0.576361
	8.82567	0.486199		8.59387	0.414356		8.59578	0.47063			8.60153	0.454945		8.59962	0.542744		8.60153	0.574605
	8.83333	0.484579		8.60153	0.413315		8.60153	0.469713			8.6092	0.452033		8.60728	0.540863		8.60728	0.56977
	8.841	0.486598		8.60728	0.411062		8.6092	0.470141			8.61686	0.449877		8.61494	0.536587		8.61494	0.570017
	8.84866	0.482732		8.61494	0.413174		8.61686	0.471132			8.62452	0.44739		8.62261	0.534986		8.62261	0.574052
	8.85632	0.479513		8.62261	0.411197		8.62452	0.47117			8.63218	0.44635		8.63027	0.533363		8.63027	0.572378
	8.86398	0.477239		8.63027	0.410226		8.63218	0.470569			8.63985	0.44473		8.63602	0.529509		8.63793	0.565506
	8.86973	0.473604		8.63793	0.411975		8.63985	0.469426			8.64559	0.441735		8.64368	0.525656		8.64368	0.561357
	8.87739	0.476973		8.64368	0.4101		8.64559	0.470004			8.65326	0.439205		8.65134	0.524255		8.65134	0.561814
	8.88506	0.475866		8.65134	0.407748		8.65326	0.471023			8.66092	0.435892		8.659	0.523266		8.659	0.564103
	8.89272	0.468692		8.659	0.404296		8.66092	0.470796			8.66858	0.434259		8.66475	0.52202		8.66667	0.562046
	8.89847	0.4663		8.66667	0.405241		8.66858	0.469598			8.67433	0.432605		8.67241	0.517573		8.67241	0.557838
	8.90613	0.464497		8.67241	0.40628		8.67433	0.469544			8.68199	0.429763		8.68008	0.513143		8.68008	0.555979
	8.91379	0.467434		8.68008	0.404803		8.68199	0.46972			8.68966	0.427725		8.68774	0.509995		8.68774	0.554392
	8.92146	0.46545		8.68774	0.403403		8.68966	0.470911			8.69732	0.425892		8.6954	0.507498		8.6954	0.555978
	8.92912	0.458341		8.6954	0.402207		8.69732	0.470138			8.70498	0.423544		8.70115	0.509057		8.70115	0.553947
	8.93678	0.457625		8.70307	0.402736		8.70498	0.468039			8.71264	0.422563		8.70881	0.505984		8.70881	0.550353
	8.94253	0.456547		8.71073	0.401471		8.71073	0.467979			8.71839	0.420985		8.71648	0.498518		8.71648	0.548691
	8.95019	0.460281		8.71648	0.401523		8.71839	0.468499			8.72605	0.418874		8.72414	0.492865		8.72414	0.55062
	8.95785	0.458315		8.72414	0.398523		8.72605	0.467787			8.73372	0.418029		8.72988	0.490197		8.7318	0.548763
	8.96552	0.449021		8.7318	0.39577		8.73372	0.467455			8.74138	0.418648		8.73755	0.488065		8.73946	0.544366
	8.97127	0.44728		8.73946	0.395552		8.73946	0.464912			8.74713	0.418013		8.74521	0.484732		8.74521	0.542473
	8.97893	0.446516		8.74521	0.395853		8.74713	0.461609			8.75479	0.415722		8.75287	0.481856		8.75287	0.539287
	8.98659	0.449749		8.75287	0.395243		8.75479	0.461452			8.76245	0.415478		8.76054	0.480897		8.76054	0.53949
	8.99425	0.448766		8.76054	0.395767		8.76245	0.459871			8.77012	0.415592		8.7682	0.480784		8.7682	0.539986
	9.00192	0.441442		8.7682	0.394193		8.77012	0.457363			8.77778	0.416455		8.77395	0.481601		8.77395	0.533241
	9.00766	0.43923		8.77586	0.392329		8.77778	0.456491			8.78352	0.416901		8.78161	0.478062		8.78161	0.527782
	9.01533	0.438185		8.78161	0.3916		8.78352	0.453482			8.79119	0.418227		8.78927	0.474305		8.78927	0.530253
	9.02299	0.439579		8.78927	0.390111		8.79119	0.45391			8.79885	0.420747		8.79693	0.474834		8.79693	0.530659
	9.03065	0.437157		8.79693	0.388626		8.79885	0.453524			8.80651	0.422988		8.80268	0.474685		8.8046	0.530884
	9.0364	0.434428		8.8046	0.389198		8.80651	0.454987			8.81226	0.425513		8.81034	0.473191		8.81034	0.527496
	9.04406	0.433024		8.81226	0.386525		8.81226	0.452409			8.81992	0.428173		8.81801	0.471264		8.81801	0.519446
	9.05172	0.431849		8.81801	0.388898		8.81992	0.449719			8.82759	0.429647		8.82567	0.466115		8.82567	0.516545
	9.05939	0.433122		8.82567	0.385598		8.82759	0.448029			8.83525	0.433559		8.83333	0.465369		8.83333	0.51495
	9.06705	0.431961		8.83333	0.382183		8.83525	0.449751			8.841	0.437111		8.841	0.464614		8.83908	0.512095
	9.07471	0.429359		8.841	0.380709		8.84291	0.449061			8.85057	0.438764		8.84674	0.461118		8.84674	0.508764
	9.08046	0.427615		8.84674	0.380183		8.85057	0.447001			8.85632	0.441578		8.85441	0.458717		8.85441	0.506744
	9.08812	0.427775		8.85441	0.382003		8.85632	0.444864			8.86398	0.446723		8.86207	0.456586		8.86207	0.503608
	9.09578	0.426591		8.86207	0.379582		8.86398	0.444474			8.87165	0.452493		8.86782	0.454938		8.86973	0.501393
	9.10345	0.4271		8.86973	0.37862		8.87165	0.444458			8.87931	0.456814		8.87548	0.45209		8.87739	0.500804
	9.1092	0.424039		8.87739	0.379089		8.87739	0.44518			8.88506	0.460755		8.88314	0.451661		8.88314	0.49755
	9.11686	0.420817		8.88506	0.37641		8.88506	0.442017			8.89272	0.464235		8.8908	0.450358		8.8908	0.496823
	9.12452	0.423686		8.8908	0.376511		8.89272	0.43842			8.90038	0.468936		8.89847	0.450152		8.89847	0.494576
	9.13218	0.425546		8.89847	0.374541		8.90038	0.437842			8.90805	0.47523		8.90613	0.449377		8.90613	0.493039
	9.13985	0.42299		8.90613	0.37151		8.90613	0.436564			8.91379	0.481064		8.91188	0.447624		8.91188	0.490538
	9.14751	0.416631		8.91379	0.371009		8.91571	0.435034			8.92337	0.486893		8.91954	0.445959		8.91954	0.489816
	9.15326	0.419864		8.91954	0.371078		8.92146	0.432325			8.92912	0.492341		8.9272	0.444721		8.9272	0.490107
	9.16092	0.42138		8.9272	0.372604		8.92912	0.428431			8.93678	0.498584		8.93487	0.444846		8.93487	0.485472
	9.16858	0.419076		8.93487	0.369661		8.93678	0.425758			8.94444	0.503406		8.94061	0.44391		8.94253	0.480465
	9.17624	0.420462		8.94253	0.369398		8.94444	0.424384			8.95211	0.50881		8.94828	0.441955		8.95019	0.481619
	9.18199	0.41518		8.95019	0.368645		8.95019	0.424087			8.95785	0.516152		8.95594	0.440951		8.95594	0.481156
	9.18966	0.416678		8.95785	0.367437		8.95785	0.420806			8.96552	0.52156		8.9636	0.439977		8.9636	0.475886
	9.19732	0.419805		8.9636	0.367501		8.96552	0.417356			8.97318	0.528186		8.97127	0.440036		8.97127	0.472893
	9.20498	0.417578		8.97127	0.365537		8.97318	0.41719			8.98084	0.535486		8.97893	0.439112		8.97893	0.471226
	9.21073	0.415947		8.97893	0.363385		8.97893	0.417347			8.98659	0.541878		8.98467	0.438011		8.98467	0.470344
	9.21839	0.414345		8.98659	0.362978		8.9885	0.418544			8.99425	0.546558		8.99234	0.436716		8.99234	0.470386
	9.22605	0.418209		8.99234	0.362503		8.99425	0.418171			9.00192	0.552148		9	0.436231		9	0.468234
	9.23372	0.42117		9	0.361977		9.00192	0.416538			9.00958	0.557787		9.00766	0.435567		9.00766	0.464225
	9.24138	0.420581		9.00766	0.361104		9.00958	0.417008			9.01724	0.562867		9.01341	0.434433		9.01533	0.459938
	9.24713	0.418271		9.01533	0.359492		9.01724	0.417433			9.02299	0.569507		9.02107	0.43319		9.02107	0.460752
	9.25479	0.415426		9.02299	0.360191		9.02299	0.41918			9.03065	0.575704		9.02873	0.432787		9.02873	0.459805
	9.26245	0.418777		9.02873	0.35837		9.03065	0.417455			9.03831	0.581438		9.0364	0.433157		9.0364	0.456369
	9.27012	0.42021		9.0364	0.356424		9.03831	0.416711			9.04598	0.586954		9.04215	0.432594		9.04406	0.453269
	9.27586	0.423624		9.04406	0.357374		9.04598	0.416526			9.05172	0.590518		9.04981	0.432491		9.04981	0.449333
	9.28544	0.42016		9.05172	0.354899		9.05172	0.419346			9.05939	0.594705		9.05747	0.430634		9.05747	0.451018
	9.29119	0.418567		9.05747	0.355105		9.0613	0.417634			9.06705	0.599372		9.06513	0.430291		9.06513	0.451513
	9.30077	0.425264		9.06513	0.355019		9.06705	0.415666			9.07471	0.603221		9.0728	0.432264		9.0728	0.450291
	9.30843	0.422203		9.0728	0.354529		9.07471	0.41351			9.08238	0.607741		9.07854	0.43246		9.08046	0.447974
	9.31609	0.429457		9.08046	0.355188		9.08238	0.413239			9.09004	0.613558		9.08621	0.433403		9.08812	0.446371
	9.32376	0.428717		9.08621	0.352543		9.08812	0.41327			9.09578	0.617727		9.09387	0.433212		9.09387	0.449078
	9.33142	0.428675		9.09578	0.353261		9.09578	0.412485			9.10345	0.61992		9.10153	0.433505		9.10153	0.451541
	9.33908	0.430907		9.10153	0.350777		9.10345	0.411015			9.11111	0.621826		9.10728	0.435418		9.1092	0.451105
	9.34483	0.429845		9.1092	0.348888		9.11111	0.406977			9.11877	0.625736		9.11494	0.436113		9.11686	0.445843
	9.35249	0.434413		9.11686	0.350004		9.11686	0.406635			9.12452	0.629879		9.12261	0.436914		9.12261	0.444733
	9.36015	0.43698		9.12452	0.350914		9.12452	0.408632			9.13218	0.632271		9.13027	0.436853		9.13027	0.446354
	9.36782	0.435701		9.13027	0.349595		9.13218	0.407984			9.13985	0.635267		9.13793	0.4364		9.13793	0.441565
	9.37356	0.43727		9.13793	0.348725		9.13985	0.406917			9.14751	0.637678		9.14559	0.437682		9.14559	0.44001
	9.38123	0.438217		9.14559	0.348513		9.14751	0.4043			9.15517	0.638655		9.15134	0.439129		9.15326	0.441496
	9.38889	0.444553		9.15326	0.347463		9.15517	0.406077			9.16283	0.640059		9.159	0.440208		9.16092	0.438438
	9.39655	0.446051		9.159	0.347729		9.16092	0.406319			9.16858	0.643072		9.16667	0.441536		9.16667	0.44108
	9.40422	0.443698		9.16858	0.349051		9.16858	0.407268			9.17624	0.643728		9.17433	0.443897		9.17433	0.44297
	9.41188	0.445693		9.17433	0.345949		9.17624	0.406329			9.18391	0.643832		9.18008	0.447806		9.18199	0.438267
	9.41762	0.449255		9.18199	0.34586		9.18391	0.403761			9.18966	0.643434		9.18966	0.448218		9.18966	0.436834
	9.42529	0.454792		9.18966	0.34699		9.18966	0.405987			9.19732	0.643763		9.1954	0.448033		9.1954	0.437804
	9.43295	0.457062		9.19732	0.345534		9.19732	0.408891			9.20498	0.643926		9.20307	0.448986		9.20307	0.438857
	9.44061	0.455144		9.20307	0.342998		9.20498	0.408635			9.21264	0.642328		9.21073	0.451337		9.21073	0.439025
	9.44636	0.455997		9.21073	0.342048		9.21264	0.407201			9.22031	0.640927		9.21839	0.453462		9.21648	0.437209
	9.45402	0.460272		9.21839	0.343052		9.22031	0.406757			9.22797	0.640774		9.22414	0.454024		9.22605	0.435683
	9.46169	0.463943		9.22414	0.345067		9.22797	0.407897			9.23372	0.64041		9.2318	0.453317		9.2318	0.436989
	9.46935	0.465983		9.2318	0.343476		9.23372	0.409878			9.24138	0.638305		9.23946	0.454997		9.23946	0.438018
	9.4751	0.463733		9.23946	0.343035		9.24138	0.410175			9.24904	0.635563		9.24713	0.458425		9.24713	0.439324
	9.48467	0.465637		9.24713	0.343112		9.24904	0.408102			9.25671	0.632773		9.25287	0.461215		9.25479	0.437777
	9.49042	0.467135		9.25479	0.34246		9.25671	0.405425			9.26245	0.62989		9.26054	0.462635		9.26054	0.435729
	9.49808	0.477678		9.26245	0.343708		9.26245	0.408354			9.27012	0.626715		9.2682	0.464151		9.2682	0.441406
	9.50575	0.480159		9.2682	0.34353		9.27012	0.407872			9.27778	0.623261		9.27586	0.467841		9.27586	0.445251
	9.51341	0.47353		9.27586	0.342159		9.27778	0.409635			9.28544	0.621793		9.28352	0.470274		9.28352	0.446499
	9.51916	0.472505		9.28352	0.341541		9.28544	0.407287			9.2931	0.618384		9.28927	0.472539		9.28927	0.441654
	9.52682	0.477402		9.29119	0.34337		9.2931	0.402783			9.30268	0.614055		9.29885	0.473547		9.29885	0.446007
	9.53448	0.487022		9.29885	0.344211		9.30077	0.403272			9.31034	0.60944		9.30651	0.47529		9.30651	0.446976
	9.54023	0.487726		9.30651	0.345691		9.30843	0.402253			9.31801	0.607186		9.31609	0.478057		9.31609	0.449464
	9.54981	0.483718		9.31801	0.345176		9.31609	0.40261			9.32567	0.602397		9.32184	0.47978		9.32184	0.448058
	9.55556	0.48216		9.32376	0.339497		9.32567	0.401678			9.33333	0.598082		9.3295	0.481077		9.3295	0.443363
	9.56322	0.485636		9.33142	0.34497		9.33142	0.3994			9.341	0.593852		9.33717	0.481693		9.33717	0.45066
	9.57088	0.49164		9.33908	0.344956		9.33908	0.400304			9.34674	0.589291		9.34483	0.483316		9.34291	0.454662
	9.57854	0.492523		9.34674	0.345102		9.34674	0.400665			9.35632	0.585524		9.35057	0.485458		9.35057	0.455161
	9.58429	0.489414		9.35441	0.344821		9.35441	0.400678			9.36207	0.581603		9.35824	0.487758		9.35824	0.45463
	9.59195	0.488632		9.36207	0.34533		9.36015	0.401013			9.36973	0.577359		9.3659	0.4874		9.3659	0.451266
	9.59962	0.492937		9.36782	0.347663		9.36782	0.39994			9.37739	0.572557		9.37165	0.487144		9.37165	0.459696
	9.60728	0.494634		9.37548	0.343447		9.37548	0.398812			9.38506	0.567853		9.37931	0.488659		9.37931	0.458668
	9.61303	0.497369		9.38314	0.346304		9.38314	0.401218			9.3908	0.562709		9.38697	0.488747		9.38697	0.460316
	9.62261	0.492114		9.3908	0.344211		9.3908	0.401508			9.39847	0.558446		9.39464	0.490577		9.39464	0.463066
	9.62835	0.491223		9.39655	0.341049		9.39655	0.401518			9.40613	0.55452		9.4023	0.491175		9.4023	0.462069
	9.63602	0.494868		9.40613	0.343622		9.40422	0.401131			9.41379	0.550972		9.40996	0.489793		9.40996	0.464747
	9.64368	0.495886		9.41188	0.346006		9.41188	0.399755			9.41954	0.546619		9.41571	0.490082		9.41571	0.464701
	9.65134	0.496194		9.41954	0.343587		9.41954	0.40133			9.42912	0.542131		9.42337	0.49021		9.42337	0.464724
	9.65709	0.488807		9.4272	0.344881		9.42529	0.402946			9.43487	0.537848		9.43103	0.490307		9.43103	0.466325
	9.66475	0.491025		9.43487	0.346784		9.43295	0.402796			9.44253	0.532841		9.4387	0.491079		9.4387	0.46772
	9.67241	0.493997		9.44061	0.341555		9.44061	0.399285			9.45019	0.529075		9.44444	0.490024		9.44444	0.467758
	9.68008	0.496854		9.44828	0.345376		9.44828	0.39917			9.45594	0.525595		9.45402	0.489057		9.45211	0.470668
	9.68582	0.491756		9.45594	0.345273		9.45402	0.400403			9.4636	0.522261		9.45977	0.489737		9.45977	0.472407
	9.69349	0.486246		9.4636	0.343979		9.46169	0.399882			9.47127	0.518156		9.46743	0.489576		9.46743	0.473975
	9.70115	0.490663		9.46935	0.343579		9.46935	0.39917			9.47893	0.513029		9.4751	0.488769		9.4751	0.474104
	9.70881	0.489302		9.47701	0.344329		9.47701	0.395672			9.48467	0.510085		9.48276	0.48818		9.48276	0.474428
	9.71648	0.491744		9.48467	0.344394		9.48467	0.393775			9.49234	0.506958		9.4885	0.486701		9.4885	0.474301
	9.72222	0.486453		9.49234	0.348513		9.49234	0.394906			9.5	0.502864		9.49617	0.485433		9.49617	0.479365
	9.72988	0.481953		9.5	0.353888		9.49808	0.395647			9.50766	0.498913		9.50383	0.485714		9.50383	0.479675
	9.73755	0.483898		9.50575	0.348739		9.50575	0.396461			9.51533	0.497171		9.5115	0.48405		9.5115	0.478187
	9.74521	0.484878		9.51341	0.343736		9.51341	0.395215			9.52299	0.494936		9.51724	0.483006		9.51724	0.479328
	9.75096	0.485053		9.52107	0.390458		9.52107	0.393947			9.52873	0.492633		9.52682	0.482198		9.5249	0.485591
	9.75862	0.477654		9.52873	0.392533		9.52682	0.394631			9.5364	0.489695		9.53257	0.481245		9.53257	0.484071
	9.76628	0.474566		9.53448	0.343587		9.53448	0.396365			9.54406	0.486875		9.54023	0.479232		9.54023	0.482682
	9.77395	0.478753		9.54215	0.389035		9.54215	0.39886			9.55172	0.483236		9.54789	0.4773		9.54789	0.484472
	9.78161	0.479564		9.54981	0.350591		9.54981	0.397397			9.55747	0.479684		9.55556	0.476232		9.55364	0.485
	9.78927	0.477506		9.55747	0.35025		9.55747	0.39864			9.56513	0.479492		9.5613	0.47432		9.5613	0.483185
	9.79502	0.469062		9.56513	0.384247		9.56513	0.399068			9.5728	0.478465		9.56897	0.471847		9.56897	0.485726
	9.80268	0.466782		9.5728	0.35582		9.57088	0.40047			9.58046	0.476115		9.57663	0.46893		9.57663	0.486068
	9.81034	0.467839		9.57854	0.361106		9.57854	0.400895			9.58812	0.474215		9.58238	0.466715		9.58238	0.483017
	9.81801	0.468947		9.58621	0.353533		9.58621	0.40009			9.59578	0.472839		9.59004	0.463978		9.59004	0.485337
	9.82376	0.471363		9.59387	0.3474		9.59195	0.399483			9.60153	0.471959		9.5977	0.461897		9.5977	0.4845
	9.83142	0.460035		9.60153	0.351787		9.59962	0.401282			9.6092	0.471157		9.60536	0.459044		9.60536	0.484609
	9.83908	0.456494		9.60728	0.359149		9.60728	0.401713			9.61686	0.47082		9.61303	0.45706		9.61303	0.483764
	9.84674	0.456571		9.61494	0.374123		9.61494	0.401186			9.62452	0.470024		9.62069	0.455014		9.62069	0.48133
	9.85441	0.457533		9.62261	0.432568		9.62261	0.399646			9.63027	0.470651		9.62644	0.453506		9.62644	0.480508
	9.86207	0.462516		9.63027	0.506503		9.63027	0.399014			9.63793	0.472301		9.6341	0.45215		9.6341	0.480475
	9.86782	0.452106		9.63793	0.585306		9.63602	0.399314			9.64559	0.472856		9.64176	0.449833		9.64176	0.480713
	9.87548	0.447852		9.64368	0.385157		9.64368	0.399438			9.65326	0.474477		9.64943	0.449066		9.64943	0.479641
	9.88314	0.449649		9.65134	0.389144		9.65134	0.399157			9.66092	0.476817		9.65517	0.44716		9.65517	0.478523
	9.8908	0.447828		9.659	0.375889		9.659	0.397666			9.66667	0.478323		9.66283	0.446154		9.66283	0.479753
	9.89655	0.450922		9.66667	0.395778		9.66475	0.396308			9.67433	0.480863		9.6705	0.443632		9.6705	0.47795
	9.90422	0.443801		9.67241	0.438167		9.67241	0.397212			9.68199	0.483987		9.67816	0.441953		9.67816	0.47663
	9.91188	0.440068		9.68008	0.590687		9.68008	0.397554			9.68966	0.488668		9.68582	0.439877		9.68582	0.474892
	9.91954	0.440364		9.68774	0.395249		9.68774	0.398953			9.6954	0.490235		9.69349	0.437998		9.69349	0.474143
	9.9272	0.439567		9.6954	0.37441		9.6954	0.397793			9.70307	0.492562		9.69923	0.43601		9.69923	0.475145
	9.93295	0.441205		9.70307	0.400987		9.70307	0.397234			9.71073	0.498592		9.7069	0.43429		9.7069	0.471672
	9.94061	0.435378		9.71073	0.357343		9.70881	0.397934			9.71839	0.505011		9.71456	0.431027		9.71456	0.4714
	9.94828	0.431873		9.71648	0.354432		9.71648	0.399333			9.72605	0.509273		9.72222	0.428946		9.72031	0.471627
	9.95594	0.431177		9.72414	0.351876		9.72414	0.398579			9.73372	0.512332		9.72797	0.428037		9.72797	0.467659
	9.96169	0.432465		9.7318	0.352388		9.7318	0.396781			9.73946	0.515146		9.73563	0.425773		9.73563	0.466996
	9.96935	0.435061		9.73946	0.351742		9.73755	0.397273			9.74713	0.519667		9.74329	0.423515		9.74329	0.465454
	9.97701	0.429797		9.74521	0.352348		9.74521	0.398205			9.75479	0.525424		9.75096	0.420854		9.75096	0.464967
	9.98467	0.424616		9.75287	0.351249		9.75287	0.400157			9.76245	0.530526		9.75862	0.420064		9.75862	0.463288
	9.99042	0.42416		9.76054	0.34987		9.76054	0.398212			9.7682	0.535756		9.76437	0.419577		9.76437	0.460755
	10	0.424474		9.7682	0.350605		9.7682	0.397317			9.77586	0.540952		9.77203	0.417715		9.77203	0.460566
	10.0058	0.42503		9.77586	0.3509		9.77395	0.397733			9.78352	0.546177		9.77969	0.415454		9.77969	0.457507
	10.0134	0.42265		9.78161	0.350216		9.78161	0.398838			9.79119	0.551431		9.78736	0.41301		9.78736	0.456639
	10.0211	0.416501		9.78927	0.349295		9.78927	0.401202			9.79885	0.555932		9.7931	0.412562		9.7931	0.454741
	10.0287	0.419446		9.79693	0.348845		9.79693	0.398732			9.80651	0.560645		9.80077	0.412876		9.80077	0.452329
	10.0345	0.418342		9.8046	0.349194		9.80268	0.396813			9.81226	0.567858		9.80843	0.41067		9.80843	0.450253
	10.0421	0.417549		9.81034	0.349941		9.81034	0.397464			9.81992	0.573771		9.81609	0.40867		9.81609	0.448815
	10.0498	0.421685		9.81801	0.348499		9.81801	0.398078			9.82759	0.579593		9.82376	0.408498		9.82184	0.447454
	10.0575	0.414111		9.82567	0.34825		9.82567	0.39841			9.83525	0.58615		9.83142	0.407128		9.83142	0.44446
	10.0651	0.41184		9.83333	0.346435		9.83142	0.397106			9.841	0.590234		9.83717	0.4061		9.83717	0.4421
	10.0728	0.414769		9.841	0.345631		9.841	0.393823			9.84866	0.593493		9.84483	0.405184		9.84483	0.440743
	10.0785	0.417827		9.84866	0.347746		9.84674	0.394883			9.85632	0.598652		9.85249	0.405259		9.85249	0.44198
	10.0862	0.418055		9.85441	0.348061		9.85441	0.395183			9.86207	0.604547		9.86015	0.404618		9.86015	0.439949
	10.0939	0.411953		9.86207	0.348233		9.86207	0.394989			9.87165	0.61099		9.8659	0.403824		9.8659	0.435703
	10.1015	0.412601		9.86973	0.346613		9.86973	0.395129			9.87739	0.615201		9.87356	0.402166		9.87356	0.429687
	10.1073	0.411909		9.87739	0.346535		9.87548	0.394465			9.88506	0.619851		9.88123	0.400375		9.88123	0.433002
	10.1149	0.414185		9.88314	0.346077		9.88314	0.394235			9.89272	0.624663		9.88889	0.402596		9.88889	0.436321
	10.1226	0.418256		9.8908	0.346773		9.8908	0.394315			9.90038	0.629324		9.89464	0.402903		9.89464	0.432614
	10.1303	0.415411		9.89847	0.346882		9.89847	0.395004			9.90613	0.632887		9.90422	0.401458		9.90422	0.429837
	10.136	0.412598		9.90613	0.345983		9.90422	0.394787			9.91379	0.635103		9.90996	0.401865		9.90996	0.426632
	10.1437	0.410419		9.91379	0.345247		9.91379	0.394097			9.92146	0.638941		9.91762	0.401017		9.91762	0.425378
	10.1513	0.416453		9.92146	0.345499		9.91954	0.392791			9.92912	0.642073		9.92529	0.402313		9.92529	0.428289
	10.159	0.419929		9.9272	0.344097		9.9272	0.393545			9.93487	0.64385		9.93295	0.401796		9.93103	0.425385
	10.1667	0.418845		9.93487	0.343639		9.93487	0.394931			9.94444	0.64637		9.9387	0.401306		9.9387	0.423806
	10.1724	0.413001		9.94253	0.342239		9.94253	0.395423			9.95019	0.648528		9.94636	0.401884		9.94636	0.420101
	10.1801	0.414177		9.95019	0.343401		9.94828	0.394343			9.95785	0.652427		9.95402	0.403052		9.95402	0.419805
	10.1877	0.4209		9.95594	0.344466		9.95594	0.39318			9.96552	0.65551		9.96169	0.404109		9.95977	0.41836
	10.1954	0.420566		9.9636	0.343524		9.9636	0.392672			9.97318	0.655384		9.96935	0.404365		9.96743	0.415876
	10.2012	0.417563		9.97127	0.34438		9.97127	0.392871			9.97893	0.654007		9.9751	0.404209		9.9751	0.416834
	10.2088	0.418458		9.97893	0.344131		9.97701	0.394465			9.98659	0.652476		9.98276	0.405827		9.98276	0.415409
	10.2165	0.421549		9.98659	0.341		9.98467	0.392273			9.99425	0.656994		9.99042	0.406496		9.99042	0.41274
	10.2241	0.428323		9.99234	0.341982		9.99234	0.391468			10.0019	0.66152		9.99808	0.406821		9.99808	0.410859
	10.2318	0.4257		10	0.34193		10	0.391689			10.0077	0.660108		10.0038	0.407689		10.0038	0.41253
	10.2395	0.424465		10.0077	0.340894		10.0077	0.391679			10.0172	0.659258		10.0115	0.409257		10.0115	0.411898
	10.2452	0.428222		10.0153	0.340373		10.0134	0.392327			10.023	0.658323		10.0192	0.411083		10.0192	0.408509
	10.2529	0.430534		10.0211	0.342116		10.0211	0.388961			10.0306	0.658115		10.0268	0.412342		10.0268	0.408261
	10.2605	0.43309		10.0287	0.341784		10.0287	0.387165			10.0383	0.658844		10.0326	0.413872		10.0326	0.408874
	10.2682	0.435532		10.0364	0.342334		10.0364	0.386383			10.0441	0.656874		10.0402	0.414077		10.0402	0.408165
	10.2739	0.434315		10.0441	0.344661		10.0421	0.385718			10.0517	0.656537		10.0479	0.417449		10.0479	0.408386
	10.2816	0.436494		10.0498	0.345356		10.0498	0.387466			10.0594	0.6551		10.0556	0.420264		10.0556	0.406666
	10.2893	0.44013		10.0594	0.342219		10.0575	0.387015			10.0671	0.655099		10.0632	0.420447		10.0632	0.404051
	10.2969	0.441181		10.0651	0.343015		10.0651	0.384696			10.0728	0.6553		10.0709	0.42078		10.0709	0.407932
	10.3046	0.441311		10.0728	0.344355		10.0728	0.384246			10.0805	0.653163		10.0766	0.425941		10.0766	0.410295
	10.3142	0.442454		10.0805	0.344329		10.0805	0.384607			10.0881	0.648112		10.0843	0.42889		10.0843	0.40797
	10.3218	0.45067		10.0881	0.344475		10.0862	0.387446			10.0958	0.645269		10.092	0.429701		10.092	0.406468
	10.3295	0.450883		10.0939	0.343307		10.0939	0.387545			10.1035	0.642417		10.0996	0.431938		10.0996	0.408504
	10.3372	0.451635		10.1015	0.343021		10.1015	0.385654			10.1111	0.64008		10.1054	0.434775		10.1054	0.408438
	10.3429	0.450925		10.1092	0.342388		10.1092	0.385178			10.1169	0.634724		10.1149	0.436911		10.113	0.410369
	10.3506	0.447487		10.1169	0.343456		10.1149	0.385664			10.1245	0.632095		10.1207	0.438503		10.1207	0.412531
	10.3582	0.454883		10.1226	0.34171		10.1226	0.386197			10.1322	0.630424		10.1283	0.439965		10.1283	0.408741
	10.3659	0.460594		10.1322	0.339314		10.1303	0.386437			10.1398	0.626109		10.136	0.440574		10.136	0.40756
	10.3736	0.459111		10.1379	0.339566		10.1379	0.384399			10.1456	0.622062		10.1437	0.442107		10.1418	0.411315
	10.3812	0.453877		10.1456	0.340322		10.1456	0.384204			10.1533	0.617669		10.1494	0.444884		10.1494	0.415041
	10.387	0.456902		10.1533	0.342651		10.1533	0.383827			10.1609	0.613376		10.1571	0.446437		10.1571	0.41452
	10.3946	0.456988		10.1609	0.342382		10.159	0.386063			10.1686	0.608046		10.1647	0.446619		10.1647	0.409667
	10.4023	0.461912		10.1667	0.341653		10.1667	0.384491			10.1762	0.605074		10.1705	0.446824		10.1705	0.41348
	10.41	0.469864		10.1743	0.34254		10.1743	0.383511			10.1839	0.603769		10.1782	0.447938		10.1782	0.414577
	10.4157	0.463644		10.182	0.342208		10.182	0.383268			10.1897	0.598104		10.1858	0.450255		10.1858	0.415988
	10.4234	0.462332		10.1877	0.342245		10.1877	0.382881			10.1973	0.59331		10.1935	0.452029		10.1935	0.419256
	10.431	0.463567		10.1954	0.341916		10.1954	0.385686			10.205	0.589943		10.2012	0.454029		10.2012	0.418169
	10.4387	0.462545		10.2031	0.341507		10.2031	0.383588			10.2126	0.587412		10.2088	0.455279		10.2088	0.420524
	10.4464	0.47271		10.2107	0.342617		10.2107	0.383185			10.2184	0.583378		10.2146	0.456686		10.2146	0.422024
	10.4521	0.467508		10.2184	0.344684		10.2184	0.383926			10.2261	0.578609		10.2222	0.456318		10.2222	0.426005
	10.4598	0.465107		10.2261	0.34448		10.2241	0.384677			10.2337	0.576629		10.2299	0.458496		10.2299	0.429519
	10.4674	0.467632		10.2318	0.343092		10.2318	0.385578			10.2414	0.574717		10.2376	0.459054		10.2376	0.428455
	10.4751	0.469953		10.2395	0.343238		10.2395	0.384364			10.249	0.568868		10.2433	0.459091		10.2433	0.430445
	10.4808	0.473681		10.2471	0.342191		10.2471	0.384332			10.2548	0.566058		10.251	0.460777		10.251	0.430227
	10.4885	0.468357		10.2548	0.34341		10.2529	0.384402			10.2624	0.564775		10.2586	0.460747		10.2586	0.437702
	10.4962	0.467561		10.2605	0.344781		10.2605	0.386664			10.2701	0.562986		10.2663	0.463396		10.2663	0.439465
	10.5038	0.467611		10.2682	0.344077		10.2682	0.387229			10.2778	0.559139		10.2739	0.462553		10.2739	0.435681
	10.5115	0.471318		10.2759	0.344363		10.2759	0.385041			10.2835	0.552912		10.2816	0.460886		10.2816	0.437416
	10.5192	0.473826		10.2835	0.346103		10.2835	0.384399			10.2912	0.550632		10.2874	0.459953		10.2874	0.442294
	10.5249	0.468905		10.2912	0.345185		10.2912	0.385654			10.3008	0.54957		10.2969	0.461217		10.2969	0.446142
	10.5326	0.467212		10.2988	0.343925		10.2988	0.388389			10.3084	0.547983		10.3027	0.460521		10.3046	0.445203
	10.5402	0.467733		10.3065	0.342391		10.3065	0.387689			10.3161	0.546348		10.3123	0.459597		10.3123	0.444369
	10.5479	0.470054		10.3161	0.344406		10.3161	0.386523			10.3238	0.544012		10.3199	0.45894		10.3199	0.450122
	10.5536	0.468017		10.3238	0.346195		10.3238	0.385932			10.3314	0.540465		10.3257	0.458635		10.3276	0.451919
	10.5613	0.463979		10.3295	0.34539		10.3314	0.389005			10.3391	0.540206		10.3333	0.457526		10.3353	0.450943
	10.569	0.46259		10.3372	0.345007		10.3372	0.391363			10.3448	0.539758		10.341	0.455852		10.3429	0.449008
	10.5766	0.463431		10.3448	0.34582		10.3448	0.389354			10.3525	0.53889		10.3487	0.453978		10.3506	0.450326
	10.5843	0.465207		10.3525	0.346773		10.3525	0.388101			10.3602	0.540987		10.3544	0.452336		10.3563	0.455889
	10.592	0.466267		10.3582	0.347775		10.3602	0.388552			10.3659	0.54084		10.3621	0.452331		10.364	0.456407
	10.5977	0.46158		10.3659	0.347657		10.3659	0.390481			10.3736	0.543467		10.3697	0.451018		10.3717	0.45579
	10.6054	0.455407		10.3736	0.345388		10.3736	0.391101			10.3812	0.54808		10.3774	0.44832		10.3793	0.453811
	10.613	0.453095		10.3812	0.345937		10.3812	0.390868			10.3889	0.547408		10.3831	0.446319		10.3851	0.455051
	10.6188	0.460677		10.3889	0.348522		10.3889	0.387753			10.3965	0.546632		10.3927	0.445472		10.3927	0.457524
	10.6264	0.460047		10.3946	0.349303		10.3965	0.387788			10.4042	0.548951		10.3985	0.444731		10.4004	0.459346
	10.6341	0.454016		10.4023	0.350388		10.4042	0.389893			10.41	0.555179		10.4061	0.443544		10.408	0.459951
	10.6418	0.450703		10.41	0.35242		10.41	0.391027			10.4176	0.558581		10.4138	0.441242		10.4138	0.455116
	10.6475	0.451011		10.4176	0.349512		10.4176	0.392609			10.4253	0.560503		10.4215	0.436883		10.4215	0.450232
	10.6571	0.450904		10.4234	0.348705		10.4253	0.392414			10.4329	0.563232		10.4272	0.432416		10.4291	0.463013
	10.6628	0.450706		10.4329	0.35276		10.4329	0.391213			10.4387	0.566466		10.4349	0.43468		10.4368	0.465487
	10.6705	0.450244		10.4387	0.35224		10.4387	0.391756			10.4464	0.569292		10.4425	0.436838		10.4444	0.46314
	10.6782	0.446966		10.4464	0.353118		10.4464	0.393196			10.454	0.57275		10.4502	0.433341		10.4502	0.459351
	10.6858	0.443914		10.454	0.35175		10.454	0.394065			10.4617	0.577731		10.4559	0.430883		10.4579	0.457142
	10.6916	0.442102		10.4617	0.353407		10.4617	0.392452			10.4694	0.582103		10.4636	0.427158		10.4655	0.462739
	10.6992	0.439354		10.4674	0.352428		10.4694	0.391078			10.477	0.586944		10.4713	0.426307		10.4732	0.462183
	10.7069	0.447419		10.4751	0.351699		10.4751	0.391449			10.4828	0.588877		10.4789	0.42581		10.4789	0.462587
	10.7146	0.440355		10.4828	0.351911		10.4828	0.393474			10.4904	0.590843		10.4866	0.421887		10.4866	0.461676
	10.7203	0.436456		10.4885	0.350797		10.4904	0.396311			10.4981	0.595909		10.4923	0.421243		10.4942	0.459122
	10.7299	0.434697		10.4962	0.351135		10.4981	0.395535			10.5058	0.601898		10.5	0.418809		10.5019	0.458736
	10.7356	0.43539		10.5038	0.351095		10.5038	0.395481			10.5115	0.607098		10.5077	0.417391		10.5096	0.45831
	10.7433	0.43377		10.5115	0.351381		10.5115	0.393481			10.5192	0.610546		10.5153	0.416346		10.5172	0.456407
	10.751	0.427322		10.5192	0.352492		10.5192	0.394822			10.5268	0.613343		10.5211	0.414379		10.523	0.456976
	10.7586	0.431032		10.5268	0.352669		10.5268	0.397883			10.5345	0.616163		10.5287	0.413049		10.5306	0.45436
	10.7644	0.427905		10.5326	0.351656		10.5345	0.397058			10.5421	0.619951		10.5364	0.411324		10.5383	0.453192
	10.772	0.432823		10.5402	0.352466		10.5421	0.393503			10.5498	0.627688		10.5441	0.410186		10.546	0.450528
	10.7797	0.427568		10.5479	0.351702		10.5479	0.392558			10.5556	0.634055		10.5517	0.408315		10.5517	0.45274
	10.7874	0.423743		10.5556	0.351006		10.5556	0.393267			10.5632	0.637412		10.5594	0.405849		10.5594	0.452932
	10.7931	0.424563		10.5632	0.351461		10.5632	0.395107			10.5709	0.639443		10.5651	0.405252		10.5671	0.451192
	10.8008	0.419023		10.5709	0.350107		10.5709	0.393094			10.5766	0.643072		10.5728	0.405622		10.5747	0.449311
	10.8084	0.419343		10.5766	0.349094		10.5766	0.389024			10.5843	0.649943		10.5805	0.40405		10.5824	0.444963
	10.8161	0.419014		10.5843	0.35244		10.5843	0.388005			10.592	0.654238		10.5881	0.402084		10.59	0.448798
	10.8238	0.421561		10.592	0.352792		10.592	0.389191			10.5996	0.657258		10.5939	0.400954		10.5958	0.447084
	10.8295	0.420406		10.5977	0.350711		10.5996	0.393149			10.6054	0.661626		10.6015	0.401005		10.6035	0.442718
	10.8372	0.422363		10.6054	0.350059		10.6073	0.394723			10.6149	0.66605		10.6092	0.399764		10.6111	0.442016
	10.8448	0.414055		10.613	0.352048		10.6149	0.391762			10.6207	0.671315		10.6169	0.401316		10.6169	0.443756
	10.8525	0.418333		10.6207	0.352443		10.6207	0.3909			10.6283	0.672795		10.6245	0.400949		10.6245	0.443274
	10.8582	0.412521		10.6264	0.352048		10.6283	0.391053			10.636	0.67315		10.6322	0.399774		10.6322	0.44022
	10.8659	0.420945		10.636	0.35157		10.636	0.395215			10.6437	0.674075		10.6379	0.399971		10.6398	0.438447
	10.8736	0.413069		10.6418	0.348848		10.6437	0.395033			10.6494	0.675642		10.6456	0.401341		10.6475	0.434729
	10.8812	0.418544		10.6494	0.349592		10.6494	0.391615			10.6571	0.679707		10.6533	0.402454		10.6552	0.432764
	10.8889	0.412347		10.6571	0.350399		10.6571	0.391935			10.6647	0.681867		10.6609	0.401531		10.6609	0.435188
	10.8965	0.416954		10.6647	0.349712		10.6647	0.391781			10.6724	0.681928		10.6667	0.401311		10.6686	0.432499
	10.9023	0.416891		10.6705	0.347586		10.6705	0.392724			10.6782	0.681235		10.6743	0.402847		10.6762	0.428161
	10.91	0.42162		10.6782	0.344887		10.6801	0.393663			10.6877	0.681543		10.682	0.403785		10.6839	0.426882
	10.9176	0.417925		10.6858	0.345164		10.6858	0.391149			10.6935	0.682311		10.6897	0.403187		10.6897	0.425832
	10.9253	0.417827		10.6935	0.346584		10.6935	0.389635			10.7012	0.682235		10.6973	0.404129		10.6973	0.426947
	10.931	0.419926		10.6992	0.348871		10.7012	0.391075			10.7088	0.680665		10.7031	0.40543		10.705	0.424953
	10.9387	0.416441		10.7088	0.345365		10.7088	0.393989			10.7165	0.677437		10.7107	0.406704		10.7126	0.420693
	10.9464	0.424296		10.7146	0.344455		10.7146	0.393593			10.7222	0.675158		10.7184	0.406015		10.7203	0.418116
	10.954	0.417208		10.7222	0.347231		10.7222	0.390903			10.7299	0.678634		10.7261	0.40549		10.728	0.418619
	10.9617	0.425907		10.7299	0.345963		10.7299	0.38998			10.7376	0.67815		10.7318	0.407084		10.7337	0.418513
	10.9694	0.419076		10.7376	0.345622		10.7376	0.390992			10.7452	0.674727		10.7395	0.408851		10.7414	0.41967
	10.9751	0.418878		10.7433	0.345894		10.7433	0.393586			10.751	0.671639		10.7471	0.409923		10.749	0.418955
	10.9828	0.422558		10.751	0.345454		10.751	0.391085			10.7586	0.669217		10.7548	0.414623		10.7567	0.417929
	10.9904	0.421848		10.7586	0.345104		10.7586	0.388619			10.7663	0.668853		10.7624	0.412318		10.7624	0.413987
	10.9981	0.420116		10.7663	0.347317		10.7663	0.389791			10.7739	0.667417		10.7701	0.413875		10.7701	0.418296
	11.0038	0.431132		10.772	0.345514		10.7739	0.39158			10.7816	0.664768		10.7759	0.419504		10.7778	0.417199
	11.0115	0.413546		10.7797	0.343854		10.7816	0.393768			10.7874	0.660561		10.7835	0.422961		10.7854	0.414615
	11.0192	0.437066		10.7874	0.345325		10.7874	0.391663			10.795	0.655414		10.7912	0.422623		10.7931	0.419503
	11.0268	0.440417		10.795	0.344518		10.795	0.390149			10.8027	0.656311		10.7988	0.4238		10.8008	0.418046
	11.0345	0.432145		10.8027	0.345994		10.8027	0.392091			10.8103	0.656101		10.8046	0.425546		10.8065	0.417556
	11.0402	0.430277		10.8084	0.346501		10.8103	0.394973			10.8161	0.650984		10.8123	0.428081		10.8142	0.419113
	11.0479	0.436379		10.8161	0.346412		10.8161	0.394771			10.8238	0.643996		10.8199	0.429799		10.8218	0.416993
	11.0556	0.440639		10.8238	0.34612		10.8257	0.391708			10.8314	0.639035		10.8276	0.42957		10.8276	0.415983
	11.0632	0.4316		10.8314	0.346286		10.8314	0.389846			10.8391	0.637978		10.8353	0.429244		10.8353	0.417838
	11.069	0.441388		10.8372	0.346232		10.8391	0.390794			10.8467	0.637111		10.8429	0.43065		10.8429	0.421139
	11.0766	0.436773		10.8448	0.343745		10.8467	0.394145			10.8544	0.632161		10.8487	0.431967		10.8506	0.419869
	11.0843	0.443064		10.8525	0.34428		10.8544	0.395615			10.8602	0.626877		10.8563	0.433047		10.8582	0.417116
	11.092	0.434543		10.8602	0.345236		10.8602	0.394487			10.8678	0.62424		10.864	0.432828		10.8659	0.420698
	11.0996	0.428959		10.8678	0.346604		10.8678	0.394273			10.8755	0.621507		10.8717	0.433432		10.8717	0.42207
	11.1073	0.435248		10.8755	0.346109		10.8755	0.395263			10.8831	0.619677		10.8774	0.433846		10.8793	0.421474
	11.113	0.453136		10.8812	0.345937		10.8812	0.39763			10.8889	0.61453		10.8851	0.433525		10.887	0.422831
	11.1207	0.440438		10.8889	0.346126		10.8889	0.397857			10.8965	0.611116		10.8927	0.433669		10.8946	0.421918
	11.1283	0.556859		10.8965	0.347354		10.8965	0.395263			10.9042	0.610884		10.9004	0.433707		10.9004	0.425801
	11.136	0.680167		10.9042	0.349669		10.9042	0.394752			10.9119	0.610406		10.908	0.434574		10.908	0.429069
	11.1418	0.765382		10.91	0.348407		10.9119	0.39672			10.9195	0.609572		10.9138	0.434853		10.9157	0.428043
	11.1494	1.14052		10.9176	0.346158		10.9195	0.398847			10.9272	0.60614		10.9215	0.433815		10.9234	0.427557
	11.1571	0.629533		10.9253	0.344409		10.9253	0.397787			10.9329	0.603554		10.9291	0.432092		10.9291	0.424946
	11.1647	0.429605		10.9329	0.347242		10.9329	0.394612			10.9406	0.601887		10.9368	0.432328		10.9387	0.432527
	11.1724	0.44985		10.9406	0.351066		10.9406	0.392152			10.9483	0.603649		10.9425	0.436068		10.9444	0.435872
	11.1801	0.447511		10.9483	0.351847		10.9483	0.3955			10.9559	0.604734		10.9502	0.435148		10.9521	0.434529
	11.1858	0.43195		10.954	0.349446		10.954	0.397739			10.9617	0.604324		10.9579	0.434043		10.9598	0.434926
	11.1935	0.450581		10.9617	0.345253		10.9617	0.399684			10.9694	0.60401		10.9655	0.431266		10.9674	0.433032
	11.2012	0.44551		10.9694	0.345099		10.9694	0.400643			10.977	0.6047		10.9713	0.429207		10.9732	0.436964
	11.2088	0.458552		10.977	0.35094		10.977	0.398205			10.9847	0.607275		10.9808	0.432681		10.9808	0.442067
	11.2146	0.453844		10.9828	0.351295		10.9847	0.397081			10.9923	0.60848		10.9866	0.436373		10.9885	0.443483
	11.2222	0.45237		10.9904	0.353908		10.9923	0.398199			10.9981	0.609621		10.9942	0.435815		10.9962	0.445381
	11.2299	0.450084		10.9981	0.350737		10.9981	0.400164			11.0058	0.610807		11.0019	0.432511		11.0019	0.441242
	11.2356	0.4557		11.0058	0.349501		11.0058	0.399464			11.0134	0.613241		11.0096	0.427506		11.0096	0.443884
	11.2452	0.450593		11.0134	0.350482		11.0134	0.395813			11.0211	0.617557		11.0153	0.430684		11.0172	0.449212
	11.251	0.452254		11.0192	0.350706		11.0211	0.394576			11.0268	0.619154		11.023	0.433568		11.0249	0.44966
	11.2586	0.450338		11.0268	0.350334		11.0268	0.398745			11.0345	0.617413		11.0306	0.429339		11.0326	0.450097
	11.2663	0.441986		11.0345	0.347005		11.0345	0.403585			11.0421	0.619207		11.0383	0.427854		11.0383	0.451092
	11.2739	0.453397		11.0421	0.347869		11.0421	0.402333			11.0498	0.626907		11.0441	0.427562		11.046	0.452579
	11.2797	0.438694		11.0479	0.349715		11.0498	0.397487			11.0575	0.63364		11.0517	0.428107		11.0536	0.452385
	11.2874	0.436559		11.0556	0.352314		11.0575	0.396417			11.0651	0.634309		11.0594	0.426646		11.0613	0.452562
	11.295	0.430404		11.0632	0.35382		11.0632	0.397573			11.0709	0.63444		11.0671	0.42427		11.0671	0.453638
	11.3027	0.439677		11.0709	0.351329		11.0709	0.401135			11.0785	0.635802		11.0747	0.421375		11.0747	0.451421
	11.3103	0.502296		11.0785	0.349446		11.0785	0.401131			11.0862	0.639484		11.0824	0.418468		11.0824	0.451839
	11.3199	0.577756		11.0862	0.350405		11.0862	0.397407			11.0939	0.647064		11.0881	0.417754		11.09	0.456346
	11.3276	0.663178		11.092	0.352208		11.092	0.398681			11.0996	0.650312		11.0958	0.417907		11.0977	0.458042
	11.3333	0.570558		11.0996	0.351556		11.0996	0.402799			11.1073	0.650875		11.1035	0.4164		11.1054	0.455953
	11.341	0.577294		11.1073	0.350382		11.1073	0.402492			11.1149	0.654012		11.1092	0.413543		11.1111	0.453891
	11.3487	0.487498		11.1149	0.350457		11.1149	0.401496			11.1226	0.657509		11.1169	0.411765		11.1188	0.455485
	11.3563	0.475149		11.1207	0.350511		11.1226	0.398768			11.1283	0.662689		11.1245	0.410674		11.1264	0.454713
	11.3621	0.428832		11.1283	0.353201		11.1303	0.396279			11.1379	0.664248		11.1322	0.409496		11.1341	0.456675
	11.3697	0.433457		11.136	0.354618		11.136	0.398515			11.1437	0.666601		11.1398	0.408736		11.1398	0.45771
	11.3774	0.428927		11.1437	0.351773		11.1437	0.399598			11.1513	0.670617		11.1475	0.406494		11.1475	0.454618
	11.3851	0.432403		11.1513	0.346306		11.1513	0.400908			11.159	0.674177		11.1533	0.402713		11.1552	0.448757
	11.3908	0.42215		11.159	0.351641		11.159	0.398934			11.1647	0.678434		11.1609	0.401557		11.1628	0.461617
	11.3985	0.425522		11.1647	0.352222		11.1647	0.398257			11.1724	0.679986		11.1686	0.408583		11.1705	0.458085
	11.4061	0.428133		11.1724	0.351722		11.1724	0.399579			11.1801	0.680709		11.1762	0.404375		11.1782	0.454796
	11.4138	0.425433		11.1801	0.350439		11.1801	0.399863			11.1877	0.682582		11.182	0.400741		11.1839	0.454417
	11.4215	0.397345		11.1877	0.348868		11.1877	0.400694			11.1935	0.685186		11.1897	0.400336		11.1916	0.453082
	11.4291	0.405629		11.1935	0.349532		11.1954	0.397071			11.2031	0.686423		11.1973	0.400834		11.1992	0.451954
	11.4349	0.499214		11.2012	0.350711		11.2031	0.395711			11.2088	0.687212		11.205	0.400973		11.2069	0.454547
	11.4425	0.533132		11.2088	0.351384		11.2088	0.399637			11.2165	0.688094		11.2126	0.399817		11.2126	0.455322
	11.4502	0.590102		11.2146	0.348416		11.2165	0.399311			11.2241	0.689613		11.2203	0.398979		11.2203	0.449837
	11.4579	0.679696		11.2241	0.345167		11.2241	0.398998			11.2318	0.688145		11.2261	0.397673		11.228	0.446211
	11.4636	0.506921		11.2299	0.345185		11.2318	0.397966			11.2376	0.689205		11.2337	0.398298		11.2356	0.44729
	11.4713	0.833836		11.2376	0.347726		11.2376	0.395369			11.2452	0.691198		11.2414	0.399979		11.2433	0.447006
	11.4789	1.30106		11.2452	0.35007		11.2452	0.394656			11.2529	0.689973		11.249	0.399447		11.249	0.446578
	11.4866	0.643744		11.2529	0.348367		11.2529	0.398959			11.2605	0.688325		11.2548	0.398095		11.2567	0.442205
	11.4942	0.469548		11.2586	0.345743		11.2605	0.397592			11.2663	0.685979		11.2624	0.397479		11.2644	0.439442
	11.5019	0.439757		11.2663	0.347171		11.2663	0.396512			11.2759	0.687508		11.2701	0.397966		11.272	0.442204
	11.5077	0.413516		11.2739	0.347826		11.2739	0.396908			11.2816	0.688419		11.2778	0.398982		11.2778	0.440056
	11.5153	0.441373		11.2816	0.347806		11.2816	0.397937			11.2893	0.685188		11.2854	0.399825		11.2854	0.438683
	11.523	0.417324		11.2874	0.345797		11.2893	0.397094			11.2988	0.683272		11.2912	0.399952		11.2931	0.436867
	11.5306	0.422561		11.2988	0.346301		11.2988	0.395113			11.3046	0.681614		11.3008	0.400553		11.3008	0.435002
	11.5364	0.412678		11.3065	0.347251		11.3046	0.391564			11.3142	0.681917		11.3084	0.401843		11.3084	0.433968
	11.5441	0.42848		11.3142	0.348167		11.3142	0.394928			11.3218	0.679578		11.318	0.403058		11.318	0.435121
	11.5517	0.418638		11.3218	0.344998		11.3218	0.396611			11.3295	0.677618		11.3238	0.402985		11.3257	0.431728
	11.5594	0.429175		11.3295	0.344166		11.3295	0.397822			11.3353	0.673847		11.3314	0.403683		11.3333	0.432248
	11.5671	0.426129		11.3372	0.345122		11.3353	0.395778			11.3429	0.669737		11.3391	0.406414		11.341	0.432499
	11.5728	0.432927		11.3429	0.34665		11.3429	0.392992			11.3506	0.67301		11.3467	0.407381		11.3467	0.430848
	11.5805	0.431713		11.3506	0.346618		11.3506	0.393724			11.3582	0.673568		11.3525	0.408487		11.3544	0.430338
	11.5881	0.429936		11.3582	0.346075		11.3582	0.395263			11.364	0.669311		11.3602	0.409372		11.3621	0.429748
	11.5958	0.433794		11.3659	0.344048		11.364	0.395254			11.3717	0.664065		11.3678	0.409601		11.3697	0.427186
	11.6015	0.43025		11.3717	0.343702		11.3717	0.391139			11.3793	0.659535		11.3755	0.410785		11.3774	0.427248
	11.6092	0.431212		11.3793	0.345725		11.3793	0.389852			11.387	0.662088		11.3812	0.411762		11.3851	0.428474
	11.6169	0.430564		11.387	0.346515		11.387	0.390002			11.3946	0.661424		11.3889	0.414274		11.3908	0.429995
	11.6245	0.435896		11.3946	0.345084		11.3946	0.391765			11.4023	0.659312		11.3965	0.415523		11.3985	0.425781
	11.6322	0.432376		11.4023	0.344569		11.4004	0.392609			11.408	0.658322		11.4042	0.415846		11.4061	0.427664
	11.6398	0.44119		11.41	0.344045		11.408	0.390973			11.4157	0.655523		11.4119	0.417255		11.4138	0.427424
	11.6456	0.431055		11.4157	0.344956		11.4157	0.391273			11.4234	0.654524		11.4176	0.41694		11.4195	0.425656
	11.6533	0.44198		11.4234	0.345465		11.4234	0.39288			11.431	0.655572		11.4253	0.417696		11.4272	0.431124
	11.6609	0.430905		11.431	0.34539		11.4291	0.390571			11.4368	0.653847		11.4329	0.419053		11.4349	0.426457
	11.6686	0.445228		11.4387	0.344898		11.4368	0.387552			11.4444	0.650931		11.4406	0.419682		11.4425	0.428409
	11.6743	0.440855		11.4444	0.345909		11.4444	0.385309			11.4521	0.652329		11.4464	0.419419		11.4502	0.426854
	11.682	0.443493		11.4521	0.347637		11.4521	0.387025			11.4598	0.654512		11.454	0.420546		11.4579	0.430009
	11.6897	0.443668		11.4598	0.346438		11.4598	0.390817			11.4674	0.65615		11.4617	0.420993		11.4636	0.429605
[truncated: 380 more rows]

## Sheet: Figure 7
	A
[truncated: 14 more rows]

## Sheet: Figure 8
	A
	Fold change
[truncated: 18 more rows]

## Sheet: Figure 9
	A
[truncated: 1,958 more rows]
